# Supplementary material for: [(Z)-Ethyl N-isopropyl­thio­carbamato-κS](tricyclo­hexyl­phosphine-κP)gold(I)
Source: Acta Crystallogr Sect E Struct Rep Online. 2010 May 8;66(Pt 6):m615. doi: 10.1107/S1600536810015801 (PMC2979388; doi:10.1107/S1600536810015801)
Supplement: Supplementary file 1 [file e-66-0m615-sup1.cif]

##############################################################################
###                                                                        ###
###        Electronic paper (Acta Crystallographica Section E)             ###
###                                                                        ###
##############################################################################
#                                                                            #
# This CIF contains the data in a paper accepted for publication in Acta     #
# Crystallographica Section E. It conforms to the requirements of Notes      #
# for Authors for Section E, and has been peer reviewed under the auspices   #
# of the IUCr Commission on Journals.                                        #
#                                                                            #
# Full details of the Crystallographic Information File format               #
# are given in the paper "The Crystallographic Information File (CIF):       #
# a New Standard Archive File for Crystallography" by S. R. Hall, F. H.      #
# Allen and I. D. Brown [Acta Cryst. (1991), A47, 655-685].                  #
#                                                                            #
# The current version of the core CIF dictionary is obtainable from          #
# ftp://ftp.iucr.org/pub/cif_core.dic. The current version number is 2.4.    #
#                                                                            #
# Software is freely available for graphical display of the structure(s) in  #
# this CIF.  For information consult the CIF home page http://www.iucr.org/  #
# cif/home.html                                                              #
#                                                                            #
# This file may be used for bona fide research purposes within the           #
# scientific community so long as proper attribution is given to the journal # 
# article from which it was obtained.                                        #
#                                                                            #
##############################################################################
                                             
data_global
_audit_creation_method     SHELXL-97
_journal_date_recd_electronic     2010-04-28
_journal_date_accepted     2010-04-29
_journal_name_full     'Acta Crystallographica, Section E'
_journal_year     2010
_journal_volume     66
_journal_issue      6
_journal_page_first     m615
_journal_page_last     m615
_journal_paper_category     QM
_journal_coeditor_code     HB5427
_publ_contact_author_name     ' Edward RT Tiekink '
_publ_contact_author_address
;
Department of Chemistry, University of Malaya,
50603 Kuala Lumpur, Malaysia
;
_publ_contact_author_email
;
edward.tiekink@gmail.com
;
_publ_contact_author_fax     ' 1 210 458 7428 '
_publ_contact_author_phone     ' 1 210 458 5774 '
_publ_section_title
;\
[(<i>Z</i>)-Ethyl
<i>N</i>-isopropylthiocarbamato-\k<i>S</i>](tricyclohexylphosphine-\
\k<i>P</i>)gold(I)
;
loop_
    _publ_author_name
    _publ_author_footnote
    _publ_author_address
    'Tadbuppa, Primjira P.' .
;
Department of Chemistry,
National University of Singapore, Singapore 117543
;
    'Tiekink, Edward R. T.' .
;
Department of Chemistry, University of Malaya,
50603 Kuala Lumpur, Malaysia
;
data_I
_audit_creation_method     SHELXL-97
_chemical_name_systematic
;
[(<i>Z</i>)-Ethyl
<i>N</i>-isopropylthiocarbamato-\k<i>S</i>](tricyclohexylphosphine-
\k<i>P</i>)gold(I)
;
_chemical_name_common     ?
_chemical_formula_moiety     'C24 H45 Au N O P S'
_chemical_formula_sum     'C24 H45 Au N O P S'
_chemical_formula_iupac     '[Au (C6 H12 N O S) (C18 H33 P)]'
_chemical_formula_weight     623.61
_chemical_melting_point     ?
_symmetry_cell_setting     triclinic
_symmetry_space_group_name_H-M     'P -1'
_symmetry_space_group_name_Hall     '-P 1'
loop_
    _symmetry_equiv_pos_as_xyz
    'x, y, z'
    '-x, -y, -z'
_cell_length_a     9.1226(6)
_cell_length_b     12.3857(8)
_cell_length_c     12.6754(9)
_cell_angle_alpha     93.4750(10)
_cell_angle_beta     105.380(2)
_cell_angle_gamma     102.5970(10)
_cell_volume     1336.94(16)
_cell_formula_units_Z     2
_cell_measurement_reflns_used     4588
_cell_measurement_theta_min     2.5
_cell_measurement_theta_max     29.5
_cell_measurement_temperature     223(2)
_exptl_crystal_description     block
_exptl_crystal_colour     colourless
_exptl_crystal_size_max     0.23
_exptl_crystal_size_mid     0.15
_exptl_crystal_size_min     0.08
_exptl_crystal_density_diffrn     1.549
_exptl_crystal_density_meas     ?
_exptl_crystal_density_method     'not measured'
_exptl_crystal_F_000     628
_exptl_absorpt_coefficient_mu     5.654
_exptl_absorpt_correction_type     'multi-scan'
_exptl_absorpt_process_details     '(SADABS; Bruker, 2000)'
_exptl_absorpt_correction_T_min     0.607
_exptl_absorpt_correction_T_max     1
_exptl_special_details
;
;
_diffrn_ambient_temperature     223(2)
_diffrn_radiation_type     MoK\a
_diffrn_radiation_wavelength     0.71069
_diffrn_radiation_source     'fine-focus sealed tube'
_diffrn_radiation_monochromator     graphite
_diffrn_measurement_device_type     'Bruker SMART CCD'
_diffrn_measurement_method     '\w scans'
_diffrn_detector_area_resol_mean     ?
_diffrn_reflns_number     9521
_diffrn_reflns_av_R_equivalents     0.023
_diffrn_reflns_av_sigmaI/netI     0.044
_diffrn_reflns_theta_min     1.7
_diffrn_reflns_theta_max     27.5
_diffrn_reflns_theta_full     27.5
_diffrn_measured_fraction_theta_max     0.994
_diffrn_measured_fraction_theta_full     0.994
_diffrn_reflns_limit_h_min     -11
_diffrn_reflns_limit_h_max     10
_diffrn_reflns_limit_k_min     -15
_diffrn_reflns_limit_k_max     16
_diffrn_reflns_limit_l_min     -16
_diffrn_reflns_limit_l_max     15
_diffrn_standards_number     0
_diffrn_standards_interval_count     ?
_diffrn_standards_interval_time     ?
_diffrn_standards_decay_%     0
_refine_special_details
;
Refinement of <i>F</i>^2^ against ALL reflections. The weighted <i>R</i>-factor
wR and goodness of fit <i>S</i> are based on <i>F</i>^2^, conventional
<i>R</i>-factors <i>R</i> are based on <i>F</i>, with <i>F</i> set to zero for
negative <i>F</i>^2^. The threshold expression of <i>F</i>^2^ >
2\s(<i>F</i>^2^) is used only for calculating <i>R</i>-factors(gt) etc. and is
not relevant to the choice of reflections for refinement. <i>R</i>-factors
based on <i>F</i>^2^ are statistically about twice as large as those based on
<i>F</i>, and <i>R</i>- factors based on ALL data will be even larger.
;
_reflns_number_total     6097
_reflns_number_gt     5524
_reflns_threshold_expression     I>2\s(I)
_refine_ls_structure_factor_coef     Fsqd
_refine_ls_matrix_type     full
_refine_ls_R_factor_all     0.039
_refine_ls_R_factor_gt     0.033
_refine_ls_wR_factor_gt     0.086
_refine_ls_wR_factor_ref     0.107
_refine_ls_goodness_of_fit_ref     1.11
_refine_ls_restrained_S_all     1.12
_refine_ls_number_reflns     6097
_refine_ls_number_parameters     277
_refine_ls_number_restraints     22
_refine_ls_hydrogen_treatment     constr
_refine_ls_weighting_scheme     calc
_refine_ls_weighting_details
                  'calc w=1/[\s^2^(Fo^2^)+(0.065P)^2^] where P=(Fo^2^+2Fc^2^)/3'
_atom_sites_solution_hydrogens     geom
_atom_sites_solution_primary     direct
_atom_sites_solution_secondary     difmap
_refine_ls_shift/su_max     0.001
_refine_ls_shift/su_mean     0.000
_refine_diff_density_max     1.19
_refine_diff_density_min     -1.25
_refine_ls_extinction_method     none
_refine_ls_extinction_coef     ?
loop_
    _atom_type_symbol
    _atom_type_description
    _atom_type_scat_dispersion_real
    _atom_type_scat_dispersion_imag
    _atom_type_scat_source
    'C' 'C' 0.0033 0.0016
                         'International Tables Vol C Tables 4.2.6.8 and 6.1.1.4'
    'H' 'H' 0.0000 0.0000
                         'International Tables Vol C Tables 4.2.6.8 and 6.1.1.4'
    'Au' 'Au' -2.0133 8.8022
                         'International Tables Vol C Tables 4.2.6.8 and 6.1.1.4'
    'N' 'N' 0.0061 0.0033
                         'International Tables Vol C Tables 4.2.6.8 and 6.1.1.4'
    'O' 'O' 0.0106 0.0060
                         'International Tables Vol C Tables 4.2.6.8 and 6.1.1.4'
    'P' 'P' 0.1023 0.0942
                         'International Tables Vol C Tables 4.2.6.8 and 6.1.1.4'
    'S' 'S' 0.1246 0.1234
                         'International Tables Vol C Tables 4.2.6.8 and 6.1.1.4'
_computing_data_collection     'SMART (Bruker, 2000)'
_computing_cell_refinement     'SAINT (Bruker, 2000)'
_computing_data_reduction     'SHELXTL (Sheldrick, 2008)'
_computing_structure_solution
                            'PATTY in DIRDIF92 (Beurskens <i>et al.</i>,  1992)'
_computing_structure_refinement     'SHELXL97 (Sheldrick, 2008)'
_computing_molecular_graphics
                      'ORTEP-3 (Farrugia, 1997) and DIAMOND (Brandenburg, 2006)'
_computing_publication_material     'publCIF (Westrip, 2010)'
loop_
    _atom_site_type_symbol
    _atom_site_label
    _atom_site_fract_x
    _atom_site_fract_y
    _atom_site_fract_z
    _atom_site_U_iso_or_equiv
    _atom_site_adp_type
    _atom_site_calc_flag
    _atom_site_refinement_flags
    _atom_site_occupancy
    _atom_site_disorder_assembly
    _atom_site_disorder_group
    Au Au 0.26509(2) 0.057107(13) 0.194175(15) 0.03141(8) Uani d . 1 . .
    S S1 0.41297(18) 0.22569(11) 0.17233(13) 0.0414(3) Uani d . 1 . .
    P P1 0.12363(15) -0.11673(10) 0.19756(11) 0.0291(3) Uani d . 1 . .
    O O1 0.2734(5) 0.2778(3) 0.3143(3) 0.0408(9) Uani d . 1 . .
    N N1 0.4305(6) 0.4290(4) 0.2737(4) 0.0406(10) Uani d . 1 . .
    C C1 0.3760(6) 0.3254(4) 0.2593(4) 0.0320(10) Uani d . 1 A .
    C C2 0.532(2) 0.4809(13) 0.213(2) 0.046(3) Uani d PDU 0.618(15) A 1
    H H2 0.5185 0.4296 0.1468 0.056 Uiso calc PR 0.618(15) A 1
    C C3 0.496(2) 0.5899(13) 0.1786(15) 0.088(4) Uani d PDU 0.618(15) A 1
    H H3A 0.5467 0.6127 0.1224 0.132 Uiso calc PR 0.618(15) A 1
    H H3B 0.5357 0.6470 0.2420 0.132 Uiso calc PR 0.618(15) A 1
    H H3C 0.3839 0.5796 0.1492 0.132 Uiso calc PR 0.618(15) A 1
    C C4 0.6991(15) 0.5034(16) 0.2851(13) 0.074(4) Uani d PDU 0.618(15) A 1
    H H4A 0.7154 0.5590 0.3470 0.111 Uiso calc PR 0.618(15) A 1
    H H4B 0.7697 0.5306 0.2420 0.111 Uiso calc PR 0.618(15) A 1
    H H4C 0.7195 0.4350 0.3121 0.111 Uiso calc PR 0.618(15) A 1
    C C2A 0.560(4) 0.475(2) 0.215(3) 0.046(3) Uani d PD 0.382(15) A 2
    H H2A 0.6035 0.4153 0.1875 0.056 Uiso calc PR 0.382(15) A 2
    C C3A 0.479(4) 0.534(2) 0.123(2) 0.088(4) Uani d PD 0.382(15) A 2
    H H3D 0.5074 0.5162 0.0563 0.132 Uiso calc PR 0.382(15) A 2
    H H3E 0.5118 0.6136 0.1450 0.132 Uiso calc PR 0.382(15) A 2
    H H3F 0.3665 0.5087 0.1086 0.132 Uiso calc PR 0.382(15) A 2
    C C4A 0.682(3) 0.560(2) 0.304(2) 0.074(4) Uani d PD 0.382(15) A 2
    H H4D 0.6450 0.6274 0.3097 0.111 Uiso calc PR 0.382(15) A 2
    H H4E 0.7797 0.5772 0.2849 0.111 Uiso calc PR 0.382(15) A 2
    H H4F 0.6976 0.5300 0.3737 0.111 Uiso calc PR 0.382(15) A 2
    C C5 0.2278(9) 0.3534(6) 0.3835(6) 0.0575(17) Uani d . 1 . .
    H H5A 0.1829 0.4074 0.3402 0.069 Uiso calc R 1 . .
    H H5B 0.3190 0.3943 0.4434 0.069 Uiso calc R 1 . .
    C C6 0.1106(12) 0.2858(7) 0.4286(7) 0.075(2) Uani d . 1 . .
    H H6A 0.0209 0.2458 0.3686 0.113 Uiso calc R 1 . .
    H H6B 0.0772 0.3341 0.4758 0.113 Uiso calc R 1 . .
    H H6C 0.1565 0.2328 0.4713 0.113 Uiso calc R 1 . .
    C C7 0.2235(6) -0.1951(4) 0.3003(5) 0.0380(11) Uani d . 1 . .
    H H7 0.2834 -0.2329 0.2618 0.046 Uiso calc R 1 . .
    C C8 0.3462(8) -0.1216(6) 0.3977(5) 0.0538(16) Uani d . 1 . .
    H H8A 0.2947 -0.0811 0.4398 0.065 Uiso calc R 1 . .
    H H8B 0.4178 -0.0665 0.3707 0.065 Uiso calc R 1 . .
    C C9 0.4408(8) -0.1896(6) 0.4740(6) 0.0632(19) Uani d . 1 . .
    H H9A 0.5141 -0.1404 0.5386 0.076 Uiso calc R 1 . .
    H H9B 0.5016 -0.2240 0.4348 0.076 Uiso calc R 1 . .
    C C10 0.3270(11) -0.2814(7) 0.5114(7) 0.079(2) Uani d . 1 . .
    H H10A 0.3868 -0.3272 0.5568 0.095 Uiso calc R 1 . .
    H H10B 0.2741 -0.2462 0.5567 0.095 Uiso calc R 1 . .
    C C11 0.2085(8) -0.3532(5) 0.4159(6) 0.0561(17) Uani d . 1 . .
    H H11A 0.1349 -0.4069 0.4426 0.067 Uiso calc R 1 . .
    H H11B 0.2609 -0.3954 0.3762 0.067 Uiso calc R 1 . .
    C C12 0.1193(7) -0.2887(5) 0.3382(5) 0.0392(11) Uani d . 1 . .
    H H12A 0.0529 -0.2569 0.3743 0.047 Uiso calc R 1 . .
    H H12B 0.0502 -0.3398 0.2734 0.047 Uiso calc R 1 . .
    C C13 -0.0697(6) -0.1169(4) 0.2183(4) 0.0324(10) Uani d . 1 . .
    H H13 -0.1246 -0.1949 0.2196 0.039 Uiso calc R 1 . .
    C C14 -0.0525(8) -0.0501(6) 0.3267(5) 0.0496(14) Uani d . 1 . .
    H H14A 0.0072 0.0264 0.3286 0.059 Uiso calc R 1 . .
    H H14B 0.0060 -0.0830 0.3876 0.059 Uiso calc R 1 . .
    C C15 -0.2119(12) -0.0484(8) 0.3415(7) 0.076(3) Uani d . 1 . .
    H H15A -0.2670 -0.1244 0.3464 0.091 Uiso calc R 1 . .
    H H15B -0.1970 -0.0025 0.4110 0.091 Uiso calc R 1 . .
    C C16 -0.3115(10) -0.0032(7) 0.2487(7) 0.068(2) Uani d . 1 . .
    H H16A -0.2630 0.0756 0.2484 0.082 Uiso calc R 1 . .
    H H16B -0.4152 -0.0083 0.2594 0.082 Uiso calc R 1 . .
    C C17 -0.3286(8) -0.0688(7) 0.1394(6) 0.0601(18) Uani d . 1 . .
    H H17A -0.3875 -0.0352 0.0792 0.072 Uiso calc R 1 . .
    H H17B -0.3885 -0.1454 0.1367 0.072 Uiso calc R 1 . .
    C C18 -0.1682(6) -0.0710(5) 0.1221(5) 0.0450(13) Uani d . 1 . .
    H H18A -0.1838 -0.1179 0.0530 0.054 Uiso calc R 1 . .
    H H18B -0.1125 0.0046 0.1165 0.054 Uiso calc R 1 . .
    C C19 0.0823(6) -0.1990(4) 0.0622(4) 0.0337(10) Uani d . 1 . .
    H H19 0.0185 -0.1611 0.0078 0.040 Uiso calc R 1 . .
    C C20 0.2347(7) -0.1946(5) 0.0286(6) 0.0462(14) Uani d . 1 . .
    H H20A 0.2917 -0.1167 0.0340 0.055 Uiso calc R 1 . .
    H H20B 0.3021 -0.2322 0.0795 0.055 Uiso calc R 1 . .
    C C21 0.1981(10) -0.2509(6) -0.0891(6) 0.0586(17) Uani d . 1 . .
    H H21A 0.1396 -0.2088 -0.1406 0.070 Uiso calc R 1 . .
    H H21B 0.2963 -0.2505 -0.1070 0.070 Uiso calc R 1 . .
    C C22 0.1034(9) -0.3689(5) -0.1022(5) 0.0561(17) Uani d . 1 . .
    H H22A 0.1661 -0.4128 -0.0561 0.067 Uiso calc R 1 . .
    H H22B 0.0769 -0.4018 -0.1792 0.067 Uiso calc R 1 . .
    C C23 -0.0453(8) -0.3736(5) -0.0695(5) 0.0474(14) Uani d . 1 . .
    H H23A -0.1022 -0.4517 -0.0758 0.057 Uiso calc R 1 . .
    H H23B -0.1125 -0.3360 -0.1205 0.057 Uiso calc R 1 . .
    C C24 -0.0122(6) -0.3184(4) 0.0485(5) 0.0375(11) Uani d . 1 . .
    H H24A -0.1114 -0.3196 0.0652 0.045 Uiso calc R 1 . .
    H H24B 0.0460 -0.3602 0.1005 0.045 Uiso calc R 1 . .
loop_
    _atom_site_aniso_label
    _atom_site_aniso_U_11
    _atom_site_aniso_U_22
    _atom_site_aniso_U_33
    _atom_site_aniso_U_12
    _atom_site_aniso_U_13
    _atom_site_aniso_U_23
    Au 0.03193(12) 0.02433(12) 0.03862(12) 0.00659(8) 0.01104(8) 0.00564(7)
    S1 0.0477(8) 0.0273(6) 0.0540(8) 0.0038(6) 0.0272(7) 0.0036(6)
    P1 0.0273(6) 0.0248(6) 0.0360(6) 0.0074(5) 0.0089(5) 0.0056(5)
    O1 0.051(2) 0.0296(18) 0.049(2) 0.0086(17) 0.0264(19) 0.0060(16)
    N1 0.047(3) 0.028(2) 0.042(2) 0.002(2) 0.011(2) 0.0035(18)
    C1 0.030(2) 0.030(2) 0.036(2) 0.009(2) 0.008(2) 0.0079(19)
    C2 0.054(8) 0.032(3) 0.052(3) 0.002(4) 0.022(4) 0.004(3)
    C3 0.111(8) 0.065(7) 0.088(8) 0.012(6) 0.032(6) 0.033(6)
    C4 0.053(5) 0.090(9) 0.081(6) 0.003(6) 0.034(5) 0.008(7)
    C2A 0.054(8) 0.032(3) 0.052(3) 0.002(4) 0.022(4) 0.004(3)
    C3A 0.111(8) 0.065(7) 0.088(8) 0.012(6) 0.032(6) 0.033(6)
    C4A 0.053(5) 0.090(9) 0.081(6) 0.003(6) 0.034(5) 0.008(7)
    C5 0.074(5) 0.045(3) 0.058(4) 0.006(3) 0.036(4) -0.009(3)
    C6 0.108(7) 0.056(4) 0.073(5) 0.005(4) 0.058(5) -0.005(4)
    C7 0.037(3) 0.033(3) 0.044(3) 0.009(2) 0.010(2) 0.010(2)
    C8 0.054(4) 0.051(4) 0.046(3) 0.007(3) 0.001(3) 0.013(3)
    C9 0.051(4) 0.064(4) 0.055(4) 0.004(3) -0.011(3) 0.015(3)
    C10 0.095(6) 0.073(5) 0.057(4) 0.014(5) 0.001(4) 0.033(4)
    C11 0.053(4) 0.045(3) 0.072(4) 0.013(3) 0.017(3) 0.029(3)
    C12 0.040(3) 0.035(3) 0.041(3) 0.005(2) 0.012(2) 0.010(2)
    C13 0.029(2) 0.029(2) 0.040(3) 0.008(2) 0.011(2) 0.006(2)
    C14 0.052(4) 0.059(4) 0.042(3) 0.025(3) 0.013(3) 0.002(3)
    C15 0.106(7) 0.099(7) 0.055(4) 0.061(6) 0.047(4) 0.022(4)
    C16 0.067(5) 0.082(5) 0.086(5) 0.046(4) 0.046(4) 0.035(4)
    C17 0.041(3) 0.078(5) 0.073(5) 0.029(3) 0.020(3) 0.031(4)
    C18 0.033(3) 0.059(4) 0.051(3) 0.020(3) 0.016(2) 0.019(3)
    C19 0.033(3) 0.032(2) 0.038(3) 0.009(2) 0.012(2) 0.008(2)
    C20 0.037(3) 0.045(3) 0.063(4) 0.010(3) 0.025(3) 0.004(3)
    C21 0.071(5) 0.054(4) 0.064(4) 0.019(4) 0.039(4) 0.006(3)
    C22 0.087(5) 0.046(3) 0.044(3) 0.033(4) 0.020(3) 0.003(3)
    C23 0.056(4) 0.041(3) 0.043(3) 0.015(3) 0.009(3) -0.002(2)
    C24 0.034(3) 0.033(3) 0.045(3) 0.007(2) 0.013(2) 0.001(2)
_geom_special_details
;
All s.u.'s (except the s.u. in the dihedral angle between two l.s. planes) are
estimated using the full covariance matrix. The cell s.u.'s are taken into
account individually in the estimation of s.u.'s in distances, angles and
torsion angles; correlations between s.u.'s in cell parameters are only used
when they are defined by crystal symmetry. An approximate (isotropic)
treatment of cell s.u.'s is used for estimating s.u.'s involving l.s. planes.
;
loop_
    _geom_bond_atom_site_label_1
    _geom_bond_atom_site_label_2
    _geom_bond_site_symmetry_2
    _geom_bond_distance
    _geom_bond_publ_flag
    Au P1 . 2.2653(13) ?
    Au S1 . 2.3013(13) ?
    S1 C1 . 1.752(5) ?
    P1 C7 . 1.838(5) ?
    P1 C19 . 1.845(5) ?
    P1 C13 . 1.850(5) ?
    O1 C1 . 1.365(6) ?
    O1 C5 . 1.444(7) ?
    N1 C1 . 1.254(7) ?
    N1 C2A . 1.58(5) ?
    N1 C2 . 1.42(3) ?
    C2 C4 . 1.511(9) ?
    C2 C3 . 1.519(9) ?
    C2 H2 . 0.9900 ?
    C3 H3A . 0.9700 ?
    C3 H3B . 0.9700 ?
    C3 H3C . 0.9700 ?
    C4 H4A . 0.9700 ?
    C4 H4B . 0.9700 ?
    C4 H4C . 0.9700 ?
    C2A C4A . 1.516(10) ?
    C2A C3A . 1.524(10) ?
    C2A H2A . 0.9900 ?
    C3A H3D . 0.9700 ?
    C3A H3E . 0.9700 ?
    C3A H3F . 0.9700 ?
    C4A H4D . 0.9700 ?
    C4A H4E . 0.9700 ?
    C4A H4F . 0.9700 ?
    C5 C6 . 1.471(10) ?
    C5 H5A . 0.9800 ?
    C5 H5B . 0.9800 ?
    C6 H6A . 0.9700 ?
    C6 H6B . 0.9700 ?
    C6 H6C . 0.9700 ?
    C7 C8 . 1.514(8) ?
    C7 C12 . 1.519(7) ?
    C7 H7 . 0.9900 ?
    C8 C9 . 1.538(9) ?
    C8 H8A . 0.9800 ?
    C8 H8B . 0.9800 ?
    C9 C10 . 1.552(11) ?
    C9 H9A . 0.9800 ?
    C9 H9B . 0.9800 ?
    C10 C11 . 1.476(11) ?
    C10 H10A . 0.9800 ?
    C10 H10B . 0.9800 ?
    C11 C12 . 1.493(8) ?
    C11 H11A . 0.9800 ?
    C11 H11B . 0.9800 ?
    C12 H12A . 0.9800 ?
    C12 H12B . 0.9800 ?
    C13 C14 . 1.512(8) ?
    C13 C18 . 1.531(7) ?
    C13 H13 . 0.9900 ?
    C14 C15 . 1.519(10) ?
    C14 H14A . 0.9800 ?
    C14 H14B . 0.9800 ?
    C15 C16 . 1.503(11) ?
    C15 H15A . 0.9800 ?
    C15 H15B . 0.9800 ?
    C16 C17 . 1.516(12) ?
    C16 H16A . 0.9800 ?
    C16 H16B . 0.9800 ?
    C17 C18 . 1.541(8) ?
    C17 H17A . 0.9800 ?
    C17 H17B . 0.9800 ?
    C18 H18A . 0.9800 ?
    C18 H18B . 0.9800 ?
    C19 C24 . 1.514(7) ?
    C19 C20 . 1.549(7) ?
    C19 H19 . 0.9900 ?
    C20 C21 . 1.526(10) ?
    C20 H20A . 0.9800 ?
    C20 H20B . 0.9800 ?
    C21 C22 . 1.501(10) ?
    C21 H21A . 0.9800 ?
    C21 H21B . 0.9800 ?
    C22 C23 . 1.511(9) ?
    C22 H22A . 0.9800 ?
    C22 H22B . 0.9800 ?
    C23 C24 . 1.531(8) ?
    C23 H23A . 0.9800 ?
    C23 H23B . 0.9800 ?
    C24 H24A . 0.9800 ?
    C24 H24B . 0.9800 ?
loop_
    _geom_angle_atom_site_label_1
    _geom_angle_atom_site_label_2
    _geom_angle_atom_site_label_3
    _geom_angle_site_symmetry_1
    _geom_angle_site_symmetry_3
    _geom_angle
    _geom_angle_publ_flag
    P1 Au S1 . . 173.44(5) ?
    C1 S1 Au . . 105.39(17) ?
    C7 P1 C19 . . 106.1(2) ?
    C7 P1 C13 . . 108.4(2) ?
    C19 P1 C13 . . 105.9(2) ?
    C7 P1 Au . . 114.59(18) ?
    C19 P1 Au . . 108.69(16) ?
    C13 P1 Au . . 112.55(16) ?
    C1 O1 C5 . . 116.3(4) ?
    C1 N1 C2A . . 116.2(12) ?
    C1 N1 C2 . . 121.2(9) ?
    C2A N1 C2 . . 9.0(14) ?
    N1 C1 O1 . . 120.3(5) ?
    N1 C1 S1 . . 127.9(4) ?
    O1 C1 S1 . . 111.8(4) ?
    C4 C2 N1 . . 108.7(15) ?
    C4 C2 C3 . . 109.3(15) ?
    N1 C2 C3 . . 111.9(17) ?
    C4 C2 H2 . . 109.0 ?
    N1 C2 H2 . . 109.0 ?
    C3 C2 H2 . . 109.0 ?
    C4A C2A N1 . . 103(3) ?
    C4A C2A C3A . . 110(2) ?
    N1 C2A C3A . . 104(3) ?
    C4A C2A H2A . . 113.1 ?
    N1 C2A H2A . . 113.1 ?
    C3A C2A H2A . . 113.1 ?
    C2A C3A H3D . . 109.5 ?
    C2A C3A H3E . . 109.5 ?
    H3D C3A H3E . . 109.5 ?
    C2A C3A H3F . . 109.5 ?
    H3D C3A H3F . . 109.5 ?
    H3E C3A H3F . . 109.5 ?
    C2A C4A H4D . . 109.5 ?
    C2A C4A H4E . . 109.5 ?
    H4D C4A H4E . . 109.5 ?
    C2A C4A H4F . . 109.5 ?
    H4D C4A H4F . . 109.5 ?
    H4E C4A H4F . . 109.5 ?
    O1 C5 C6 . . 107.2(5) ?
    O1 C5 H5A . . 110.3 ?
    C6 C5 H5A . . 110.3 ?
    O1 C5 H5B . . 110.3 ?
    C6 C5 H5B . . 110.3 ?
    H5A C5 H5B . . 108.5 ?
    C5 C6 H6A . . 109.5 ?
    C5 C6 H6B . . 109.5 ?
    H6A C6 H6B . . 109.5 ?
    C5 C6 H6C . . 109.5 ?
    H6A C6 H6C . . 109.5 ?
    H6B C6 H6C . . 109.5 ?
    C8 C7 C12 . . 111.1(5) ?
    C8 C7 P1 . . 113.6(4) ?
    C12 C7 P1 . . 116.5(4) ?
    C8 C7 H7 . . 104.8 ?
    C12 C7 H7 . . 104.8 ?
    P1 C7 H7 . . 104.8 ?
    C7 C8 C9 . . 111.9(5) ?
    C7 C8 H8A . . 109.2 ?
    C9 C8 H8A . . 109.2 ?
    C7 C8 H8B . . 109.2 ?
    C9 C8 H8B . . 109.2 ?
    H8A C8 H8B . . 107.9 ?
    C8 C9 C10 . . 109.4(6) ?
    C8 C9 H9A . . 109.8 ?
    C10 C9 H9A . . 109.8 ?
    C8 C9 H9B . . 109.8 ?
    C10 C9 H9B . . 109.8 ?
    H9A C9 H9B . . 108.2 ?
    C11 C10 C9 . . 111.4(6) ?
    C11 C10 H10A . . 109.4 ?
    C9 C10 H10A . . 109.4 ?
    C11 C10 H10B . . 109.4 ?
    C9 C10 H10B . . 109.4 ?
    H10A C10 H10B . . 108.0 ?
    C10 C11 C12 . . 112.8(6) ?
    C10 C11 H11A . . 109.0 ?
    C12 C11 H11A . . 109.0 ?
    C10 C11 H11B . . 109.0 ?
    C12 C11 H11B . . 109.0 ?
    H11A C11 H11B . . 107.8 ?
    C11 C12 C7 . . 113.5(5) ?
    C11 C12 H12A . . 108.9 ?
    C7 C12 H12A . . 108.9 ?
    C11 C12 H12B . . 108.9 ?
    C7 C12 H12B . . 108.9 ?
    H12A C12 H12B . . 107.7 ?
    C14 C13 C18 . . 110.5(5) ?
    C14 C13 P1 . . 111.4(4) ?
    C18 C13 P1 . . 109.9(3) ?
    C14 C13 H13 . . 108.3 ?
    C18 C13 H13 . . 108.3 ?
    P1 C13 H13 . . 108.3 ?
    C13 C14 C15 . . 110.9(6) ?
    C13 C14 H14A . . 109.5 ?
    C15 C14 H14A . . 109.5 ?
    C13 C14 H14B . . 109.5 ?
    C15 C14 H14B . . 109.5 ?
    H14A C14 H14B . . 108.0 ?
    C16 C15 C14 . . 112.7(6) ?
    C16 C15 H15A . . 109.0 ?
    C14 C15 H15A . . 109.0 ?
    C16 C15 H15B . . 109.0 ?
    C14 C15 H15B . . 109.0 ?
    H15A C15 H15B . . 107.8 ?
    C15 C16 C17 . . 110.0(6) ?
    C15 C16 H16A . . 109.7 ?
    C17 C16 H16A . . 109.7 ?
    C15 C16 H16B . . 109.7 ?
    C17 C16 H16B . . 109.7 ?
    H16A C16 H16B . . 108.2 ?
    C16 C17 C18 . . 111.9(6) ?
    C16 C17 H17A . . 109.2 ?
    C18 C17 H17A . . 109.2 ?
    C16 C17 H17B . . 109.2 ?
    C18 C17 H17B . . 109.2 ?
    H17A C17 H17B . . 107.9 ?
    C13 C18 C17 . . 110.5(5) ?
    C13 C18 H18A . . 109.6 ?
    C17 C18 H18A . . 109.6 ?
    C13 C18 H18B . . 109.6 ?
    C17 C18 H18B . . 109.6 ?
    H18A C18 H18B . . 108.1 ?
    C24 C19 C20 . . 110.4(4) ?
    C24 C19 P1 . . 116.4(4) ?
    C20 C19 P1 . . 111.2(4) ?
    C24 C19 H19 . . 106.0 ?
    C20 C19 H19 . . 106.0 ?
    P1 C19 H19 . . 106.0 ?
    C21 C20 C19 . . 111.0(5) ?
    C21 C20 H20A . . 109.4 ?
    C19 C20 H20A . . 109.4 ?
    C21 C20 H20B . . 109.4 ?
    C19 C20 H20B . . 109.4 ?
    H20A C20 H20B . . 108.0 ?
    C22 C21 C20 . . 111.0(5) ?
    C22 C21 H21A . . 109.4 ?
    C20 C21 H21A . . 109.4 ?
    C22 C21 H21B . . 109.4 ?
    C20 C21 H21B . . 109.4 ?
    H21A C21 H21B . . 108.0 ?
    C21 C22 C23 . . 111.1(5) ?
    C21 C22 H22A . . 109.4 ?
    C23 C22 H22A . . 109.4 ?
    C21 C22 H22B . . 109.4 ?
    C23 C22 H22B . . 109.4 ?
    H22A C22 H22B . . 108.0 ?
    C22 C23 C24 . . 112.0(5) ?
    C22 C23 H23A . . 109.2 ?
    C24 C23 H23A . . 109.2 ?
    C22 C23 H23B . . 109.2 ?
    C24 C23 H23B . . 109.2 ?
    H23A C23 H23B . . 107.9 ?
    C19 C24 C23 . . 110.4(5) ?
    C19 C24 H24A . . 109.6 ?
    C23 C24 H24A . . 109.6 ?
    C19 C24 H24B . . 109.6 ?
    C23 C24 H24B . . 109.6 ?
    H24A C24 H24B . . 108.1 ?
