# Supplementary material for: [(Z)-Ethyl N-isopropyl­thio­carbamato-κS](tricyclo­hexyl­phosphine-κP)gold(I)
Source: Acta Crystallogr Sect E Struct Rep Online. 2010 May 8;66(Pt 6):m615. doi: 10.1107/S1600536810015801 (PMC2979388; doi:10.1107/S1600536810015801)
Supplement: Supplementary file 2 [file e-66-0m615-Isup2.hkl]

#
# h,k,l, Fc-squared, Fo-squared, sigma(Fo-squared) and status flag
#
data_I
_shelx_title '  Template texray.inf'
_shelx_refln_list_code          4
_shelx_F_calc_maximum      236.89
_exptl_crystal_F_000       628.00
_reflns_d_resolution_high  0.7696
 
loop_
 _symmetry_equiv_pos_as_xyz
 'x, y, z'
 '-x, -y, -z'
 
_cell_length_a     9.1226
_cell_length_b    12.3857
_cell_length_c    12.6754
_cell_angle_alpha  93.475
_cell_angle_beta  105.380
_cell_angle_gamma 102.597
 
_shelx_F_squared_multiplier     1.000
 
loop_
 _refln_index_h
 _refln_index_k
 _refln_index_l
 _refln_F_squared_calc
 _refln_F_squared_meas
 _refln_F_squared_sigma
 _refln_observed_status
   1   0   0       25.60       36.58      5.69 o
   2   0   0    22162.90    20202.21    485.13 o
   3   0   0      807.23      711.20     36.45 o
   4   0   0     7214.15     6529.10    240.79 o
   5   0   0     2274.23     2028.52     76.57 o
   6   0   0     7033.07     7072.81    202.43 o
   7   0   0     2313.60     2040.94     68.89 o
   8   0   0     1635.24     1652.22     88.71 o
   9   0   0      582.59      553.56     49.22 o
  10   0   0      331.21      301.06     40.88 o
  11   0   0      343.24      278.63     43.73 o
 -11   1   0      132.69       93.08     33.61 o
 -10   1   0     1388.67     1409.97     86.79 o
  -9   1   0      610.07      646.24     53.65 o
  -8   1   0     4892.55     4490.09    194.29 o
  -7   1   0      530.14      517.00     28.01 o
  -6   1   0     4348.32     4400.33    124.25 o
  -5   1   0        9.91        7.00      7.97 o
  -4   1   0     7776.73     7985.09    292.39 o
  -3   1   0      270.87      231.90     12.21 o
  -2   1   0    44537.99    38169.34    912.93 o
  -1   1   0     3028.28     3924.02    149.50 o
   0   1   0    25049.95       -1.16      0.78 o
   1   1   0      183.52      163.00     10.65 o
   2   1   0     9508.55     9584.16    235.71 o
   3   1   0     3528.33     3492.38    136.34 o
   4   1   0     3912.28     3637.38    144.94 o
   5   1   0     7203.74     6622.51    251.64 o
   6   1   0     3023.86     2605.34    116.30 o
   7   1   0     2838.33     2553.68     83.65 o
   8   1   0       86.04      117.93     18.99 o
   9   1   0     1046.45      899.87     62.05 o
  10   1   0       28.90       -5.82     22.62 o
 -11   2   0       23.55       37.57     26.20 o
 -10   2   0     2288.75     2368.58    124.96 o
  -9   2   0      327.96      316.08     39.89 o
  -8   2   0     2683.91     2522.98    120.20 o
  -7   2   0       26.41       15.22     17.53 o
  -6   2   0     2451.65     2487.92     74.04 o
  -5   2   0       68.06       73.89      9.37 o
  -4   2   0    11569.42    12351.03    317.87 o
  -3   2   0     3170.64     3441.03    145.97 o
  -2   2   0    11062.00    12966.18    485.16 o
  -1   2   0     1958.41     2332.08     62.33 o
   0   2   0     3480.16     3573.61    184.71 o
   1   2   0     8491.77     8717.68    312.37 o
   2   2   0     5508.65     5674.02    211.42 o
   3   2   0    10623.07    10610.10    385.60 o
   4   2   0     2955.29     3147.13    131.64 o
   5   2   0     9172.20     8585.71    323.42 o
   6   2   0      137.08      122.91     26.66 o
   7   2   0     2328.74     2185.21    107.50 o
   8   2   0        8.29       13.31     14.45 o
   9   2   0     1103.51     1079.87     71.97 o
  10   2   0       37.04       65.56     27.72 o
 -11   3   0       15.65       27.65     28.78 o
 -10   3   0     1659.86     1503.38     91.49 o
  -9   3   0        4.35       -1.59     17.13 o
  -8   3   0     2163.85     2140.36    106.97 o
  -7   3   0      164.60      174.97     27.45 o
  -6   3   0     1697.63     1591.56     49.18 o
  -5   3   0     4796.46     4833.42    129.09 o
  -4   3   0     9759.03    10341.46    395.06 o
  -3   3   0     7162.37     7941.32    304.57 o
  -2   3   0     7522.60     8605.58    221.49 o
  -1   3   0    31006.06    31855.01    913.73 o
   0   3   0     5987.42     6473.11    143.99 o
   1   3   0    10141.57    10537.03    274.84 o
   2   3   0     3548.85     3370.00    135.35 o
   3   3   0    20752.63    21964.69    780.73 o
   4   3   0      117.16      124.04     23.88 o
   5   3   0     7269.83     7680.02    295.83 o
   6   3   0        4.62       10.19     19.71 o
   7   3   0     1468.12     1478.24     85.60 o
   8   3   0       22.74       38.63     25.14 o
   9   3   0     1361.74     1339.07     60.02 o
  10   3   0      332.20      274.27     41.54 o
 -11   4   0      157.44      198.46     42.93 o
 -10   4   0     1175.82     1064.99     74.22 o
  -9   4   0      589.98      555.08     51.00 o
  -8   4   0      763.99      666.75     52.19 o
  -7   4   0     1148.22     1088.34     64.96 o
  -6   4   0     2094.35     2127.99    101.54 o
  -5   4   0     9647.81    10012.68    387.19 o
  -4   4   0     5948.23     6590.29    258.92 o
  -3   4   0    12212.75    13210.68    499.91 o
  -2   4   0     1037.32     1051.48     28.50 o
  -1   4   0    13251.42    14744.16    556.14 o
   0   4   0      331.01      353.71     20.57 o
   1   4   0    37458.02    38254.30    972.86 o
   2   4   0      401.28      527.04     38.90 o
   3   4   0    15161.61    15016.38    544.57 o
   4   4   0      326.43      411.53     40.55 o
   5   4   0     5294.88     5713.38    232.13 o
   6   4   0      182.96      217.31     36.71 o
   7   4   0     2355.23     2370.77    121.39 o
   8   4   0      832.15      965.10     73.83 o
   9   4   0     1179.85     1123.07     80.77 o
  10   4   0      741.98      754.80     66.42 o
 -11   5   0      568.05      531.67     56.43 o
 -10   5   0      273.59      222.73     38.83 o
  -9   5   0     1009.59      935.53     65.69 o
  -8   5   0      350.86      421.32     42.01 o
  -7   5   0     5025.41     4769.85    202.10 o
  -6   5   0     2635.61     2684.79    122.12 o
  -5   5   0    11551.28    12006.58    462.21 o
  -4   5   0      634.22      496.47     36.91 o
  -3   5   0    10390.06    11176.65    288.69 o
  -2   5   0      152.70      144.87      9.80 o
  -1   5   0    15173.60     8062.78    333.34 o
   0   5   0     1135.58     1040.54     31.27 o
   1   5   0    25114.12    27442.01    704.41 o
   2   5   0     2712.06     2606.47    115.30 o
   3   5   0     4241.20     4484.07    184.50 o
   4   5   0      747.17      675.88     52.79 o
   5   5   0     1205.03     1192.26     76.08 o
   6   5   0     1346.78     1421.41     87.19 o
   7   5   0     1030.48     1056.06     76.54 o
   8   5   0     2219.02     2418.07    129.13 o
   9   5   0      205.88      241.46     46.97 o
 -11   6   0      414.75      412.26     52.52 o
 -10   6   0        9.91       25.93     25.20 o
  -9   6   0     2557.12     2468.34    124.70 o
  -8   6   0      409.77      334.33     38.50 o
  -7   6   0     5237.63     4884.36    206.99 o
  -6   6   0       13.63        6.09     17.79 o
  -5   6   0     4708.66     4777.92    199.18 o
  -4   6   0      196.64      197.53     25.80 o
  -3   6   0     4439.31     4568.44    132.48 o
  -2   6   0     1331.85     1287.92     36.71 o
  -1   6   0    12973.70    13742.70    301.27 o
   0   6   0     5781.02     5871.59    136.02 o
   1   6   0     6555.96     6691.08    230.21 o
   2   6   0     5161.38     5004.95    201.10 o
   3   6   0     1659.20     1752.31     90.89 o
   4   6   0     2106.76     2149.62    109.09 o
   5   6   0      335.55      377.80     47.30 o
   6   6   0     3716.50     3808.19    174.91 o
   7   6   0      119.90      181.85     40.62 o
   8   6   0     1459.69     1586.13    101.74 o
   9   6   0       31.49       28.97     32.28 o
 -11   7   0      398.36      398.70     53.05 o
 -10   7   0       16.48       40.95     28.31 o
  -9   7   0     2857.41     2958.13    144.41 o
  -8   7   0        7.80      -26.53     19.32 o
  -7   7   0     2856.22     2696.30    128.34 o
  -6   7   0      844.07      785.43     56.16 o
  -5   7   0      725.88      752.55     52.33 o
  -4   7   0     2004.09     1946.63     50.63 o
  -3   7   0     4766.12     5041.97    117.60 o
  -2   7   0     6724.62     7152.48    193.77 o
  -1   7   0     6600.82     6855.63    158.44 o
   0   7   0     8791.03     9630.75    217.54 o
   1   7   0     2687.10     2763.85     98.53 o
   2   7   0     4055.48     4459.79    186.02 o
   3   7   0      752.54      816.65     59.07 o
   4   7   0     6307.51     7392.19    295.83 o
   5   7   0       67.92       57.35     30.23 o
   6   7   0     3725.65     3740.78    175.57 o
   7   7   0       19.77       30.23     27.25 o
   8   7   0      861.46      971.65     82.36 o
 -10   8   0      203.88      231.86     42.73 o
  -9   8   0     1796.96     1746.49    100.95 o
  -8   8   0      806.22      730.45     59.01 o
  -7   8   0     1634.08     1592.88     89.83 o
  -6   8   0     1334.55     1281.50     76.87 o
  -5   8   0     1684.77     1599.45     63.60 o
  -4   8   0     5313.90     5198.46    122.10 o
  -3   8   0     3817.12     3762.42     92.32 o
  -2   8   0     9145.14     9657.10    259.35 o
  -1   8   0     2095.83     2164.82     59.38 o
   0   8   0     5998.27     6627.48    155.44 o
   1   8   0      126.85      122.83     20.08 o
   2   8   0     3994.71     4388.88    186.62 o
   3   8   0       12.98       26.46     21.96 o
   4   8   0     5891.32     6090.58    253.30 o
   5   8   0        4.71       33.14     26.39 o
   6   8   0     2355.95     2613.35    137.60 o
   7   8   0      192.59      201.96     44.52 o
   8   8   0      470.08      578.24     67.54 o
 -10   9   0      638.81      578.97     60.20 o
  -9   9   0      931.30      942.60     71.78 o
  -8   9   0     1029.47      966.49     69.66 o
  -7   9   0      695.24      684.32     42.37 o
  -6   9   0     2884.85     2925.70    103.47 o
  -5   9   0     1989.58     1791.82    150.07 o
  -4   9   0     7828.58     7612.14    175.21 o
  -3   9   0      545.64      543.46     25.94 o
  -2   9   0     8470.44     8312.54    712.96 o
  -1   9   0       51.01       43.32     10.75 o
   0   9   0     3725.01     4034.78    101.80 o
   1   9   0       75.28       87.13     19.18 o
   2   9   0     5815.42     6012.85    245.43 o
   3   9   0      493.49      444.81     49.94 o
   4   9   0     4423.57     4476.66    198.85 o
   5   9   0      660.51      654.78     63.90 o
   6   9   0      539.78      606.68     65.76 o
   7   9   0      299.91      418.55     59.27 o
 -10  10   0      699.49      722.14     50.19 o
  -9  10   0      136.51      115.96     25.72 o
  -8  10   0     1232.68     1312.37     63.38 o
  -7  10   0       74.40       52.69     19.99 o
  -6  10   0     4030.80     3977.04    183.47 o
  -5  10   0        7.72        2.99     15.19 o
  -4  10   0     7817.67     7980.89    238.94 o
  -3  10   0      661.63      574.08     31.29 o
  -2  10   0     2911.64     3031.15    104.15 o
  -1  10   0      431.07      432.42     23.51 o
   0  10   0     2967.72     3003.57     98.92 o
   1  10   0     1552.65     1628.96     66.91 o
   2  10   0     4978.60     5155.38    218.43 o
   3  10   0     2682.19     3031.03    147.98 o
   4  10   0      777.51      833.72     70.19 o
   5  10   0      362.56      440.64     56.89 o
   6  10   0      146.15      213.74     47.56 o
  -9  11   0        1.90        5.10     19.39 o
  -8  11   0     1416.68     1346.45     66.10 o
  -7  11   0       80.05      143.94     25.40 o
  -6  11   0     3971.34     3949.49    135.08 o
  -5  11   0      512.55      520.43     47.00 o
  -4  11   0     2008.80     2075.32     80.98 o
  -3  11   0      358.99      352.76     56.83 o
  -2  11   0     1235.20     1149.96     68.64 o
  -1  11   0     2194.59     2223.74     81.98 o
   0  11   0     2343.57     2367.59     84.16 o
   1  11   0     4652.05     4739.77    146.64 o
   2  11   0      590.59      656.30     60.33 o
   3  11   0     1615.75     1828.91    104.59 o
   4  11   0      166.88      173.58     37.51 o
   5  11   0      748.77      752.02     73.56 o
   6  11   0        2.97        0.99     28.05 o
  -9  12   0      173.02      195.41     32.96 o
  -8  12   0     1524.79     1495.24     72.58 o
  -7  12   0      663.57      710.70     54.01 o
  -6  12   0     2107.06     2069.17    146.33 o
  -5  12   0      402.64      392.97     35.22 o
  -4  12   0      642.66      543.31     79.71 o
  -3  12   0     1480.92     1229.78     59.33 o
  -2  12   0      857.03      812.05     35.25 o
  -1  12   0     5419.36     5205.67    156.54 o
   0  12   0     1441.45     1443.37     76.27 o
   1  12   0     2535.60     2644.02     95.63 o
   2  12   0       95.85      132.04     35.13 o
   3  12   0     1058.95     1129.48     82.76 o
   4  12   0        1.49        6.28     26.79 o
   5  12   0     1395.33     1438.88    100.09 o
  -8  13   0     1107.02     1148.85     67.94 o
  -7  13   0      852.86      993.42     57.77 o
  -6  13   0      794.67      801.73     55.60 o
  -5  13   0     1457.32     1424.57     66.98 o
  -4  13   0      229.94      150.56     38.77 o
  -3  13   0     3237.88     3070.13    155.39 o
  -2  13   0      531.39      509.27     35.70 o
  -1  13   0     3977.32     3891.97    125.15 o
   0  13   0      155.68      148.35     24.21 o
   1  13   0     1501.15     1521.11     67.54 o
   2  13   0       14.42       23.22     25.07 o
   3  13   0     1002.95     1013.92     80.44 o
   4  13   0       77.65       84.67     34.13 o
  -7  14   0      989.25     1064.72     86.39 o
  -6  14   0       22.00       39.03     32.28 o
  -5  14   0     1582.78     1745.16    110.28 o
  -4  14   0       60.31       30.96     31.82 o
  -3  14   0     2958.45     2694.25    143.75 o
  -2  14   0       88.50       84.15     32.78 o
  -1  14   0     1832.15     1748.74     71.73 o
   0  14   0      254.55      239.74     30.05 o
   1  14   0      639.83      728.20     64.96 o
   2  14   0      371.44      355.77     50.80 o
   3  14   0     1203.64     1257.03     88.45 o
  -6  15   0       54.11       90.03     40.02 o
  -5  15   0     1776.43     1831.63    117.68 o
  -4  15   0       93.85       85.73     35.92 o
  -3  15   0     1599.38     1750.52    110.08 o
  -2  15   0      499.64      518.44     61.12 o
  -1  15   0      556.65      520.41     39.65 o
   0  15   0      510.87      565.79     43.11 o
   1  15   0      469.46      446.13     55.96 o
  -3  16   0      601.87      554.75     64.76 o
  -2  16   0      452.59      480.33     60.79 o
   2 -16   1       80.71       89.70     37.31 o
   3 -16   1      853.35      855.28     77.93 o
  -1 -15   1     1084.98     1202.65     61.04 o
   0 -15   1       91.27       87.64     21.94 o
   1 -15   1      646.47      581.11     53.58 o
   2 -15   1      682.08      723.51     70.25 o
   3 -15   1      853.32      967.41     81.37 o
   4 -15   1     1601.23     1521.90    104.12 o
   5 -15   1      579.05      518.96     65.49 o
   6 -15   1      611.35      606.09     69.86 o
  -3 -14   1      977.77     1064.59     85.07 o
  -2 -14   1      610.37      682.69     66.35 o
  -1 -14   1      659.48      675.06     46.31 o
   0 -14   1      755.66      740.97     46.42 o
   1 -14   1      526.74      562.27     39.24 o
   2 -14   1     2643.33     2737.85    146.79 o
   3 -14   1      318.50      288.29     48.49 o
   4 -14   1     2292.31     2204.39    129.39 o
   5 -14   1      164.35      197.07     44.52 o
   6 -14   1      852.54      839.08     77.20 o
   7 -14   1        7.64       39.56     35.39 o
  -4 -13   1      928.08      921.63     78.13 o
  -3 -13   1      325.65      326.33     48.49 o
  -2 -13   1      805.23      785.62     68.14 o
  -1 -13   1      113.35      136.38     47.03 o
   0 -13   1     1711.05     1769.35     72.32 o
   1 -13   1       44.24       43.29     17.99 o
   2 -13   1     4183.59     3890.55    123.10 o
   3 -13   1        0.94       12.50     27.52 o
   4 -13   1     2103.00     2323.67    130.25 o
   5 -13   1       97.31      152.35     40.68 o
   6 -13   1     1189.30     1144.19     59.80 o
   7 -13   1      424.99      416.16     55.07 o
   8 -13   1     1280.25     1289.82     67.91 o
  -5 -12   1      290.45      271.09     48.36 o
  -4 -12   1      926.57      894.18     75.74 o
  -3 -12   1       23.31       37.91     27.59 o
  -2 -12   1     1448.03     1634.56     97.38 o
  -1 -12   1        0.55       -3.86     15.92 o
   0 -12   1     4834.79     4814.85    148.51 o
   1 -12   1      164.25      156.74     23.06 o
   2 -12   1     3015.55     2886.42    146.73 o
   3 -12   1      287.32      366.09     47.76 o
   4 -12   1     1423.97     1361.62     62.03 o
   5 -12   1      416.88      385.57     34.69 o
   6 -12   1     1756.67     1694.65     97.84 o
   7 -12   1      784.44      761.47     50.14 o
   8 -12   1      936.75      819.47     53.14 o
   9 -12   1      583.15      627.97     74.55 o
  -6 -11   1     1271.41     1351.36     95.46 o
  -5 -11   1       18.29        8.27     27.78 o
  -4 -11   1     1011.49     1153.10     82.96 o
  -3 -11   1        5.15       -7.61     20.51 o
  -2 -11   1     4904.49     5200.48    161.19 o
  -1 -11   1      462.93      464.27     35.86 o
   0 -11   1     6461.49     6649.21    193.61 o
   1 -11   1      822.85      768.01     40.51 o
   2 -11   1     1402.71     1538.27     63.41 o
   3 -11   1      571.85      644.71     47.63 o
   4 -11   1     1576.87     1532.88     92.61 o
   5 -11   1     1637.41     1644.97     70.07 o
   6 -11   1     1243.58     1195.81     59.20 o
   7 -11   1     2313.93     2172.74    104.52 o
   8 -11   1      349.19      343.88     35.95 o
   9 -11   1      534.72      553.74     44.87 o
  -7 -10   1        2.52       15.22     28.58 o
  -6 -10   1      764.67      923.16     79.05 o
  -5 -10   1       34.79       68.86     31.22 o
  -4 -10   1     2124.18     2219.87    121.46 o
  -3 -10   1      950.93      896.76     70.58 o
  -2 -10   1     4998.63     5184.11    158.72 o
  -1 -10   1     2671.34     2809.99     95.57 o
   0 -10   1     2596.75     2469.16     85.30 o
   1 -10   1     1387.87     1396.94     49.79 o
   2 -10   1      878.30      817.48     96.46 o
   3 -10   1     3712.37     3868.78    101.97 o
   4 -10   1      731.98      717.08     40.17 o
   5 -10   1     7490.00     7456.39    226.46 o
   6 -10   1      107.94      101.30     21.69 o
   7 -10   1     2654.33     2441.10     93.59 o
   8 -10   1       10.78       12.83     23.35 o
   9 -10   1      827.67      850.06     72.04 o
  10 -10   1       46.23       43.73     31.89 o
  -7  -9   1      263.20      321.43     52.86 o
  -6  -9   1      735.06      804.21     72.17 o
  -5  -9   1     1253.90     1142.38     81.96 o
  -4  -9   1     3140.63     3256.55    156.65 o
  -3  -9   1     3968.43     4157.67    184.10 o
  -2  -9   1     1729.59     1897.18     72.09 o
  -1  -9   1     2604.68     2624.68    142.36 o
   0  -9   1      253.39      251.99     17.41 o
   1  -9   1     4203.92     4206.69    104.63 o
   2  -9   1      595.46      580.75     25.14 o
   3  -9   1    10740.68    10268.76    547.60 o
   4  -9   1      213.76      193.48     22.98 o
   5  -9   1     5987.21     5584.67    173.98 o
   6  -9   1       64.46       68.86     18.10 o
   7  -9   1     1804.00     1712.55     98.43 o
   8  -9   1      184.19      209.50     37.31 o
   9  -9   1     1178.91     1065.52     77.80 o
  10  -9   1      422.94      421.26     55.70 o
  -8  -8   1      339.67      330.30     53.05 o
  -7  -8   1      844.11      909.40     76.01 o
  -6  -8   1      711.81      628.05     63.64 o
  -5  -8   1     4035.39     4329.54    195.22 o
  -4  -8   1     1115.52     1114.27     74.55 o
  -3  -8   1     4665.60     5002.57    210.50 o
  -2  -8   1      440.49      445.14     31.31 o
  -1  -8   1     3984.34     4073.08    123.76 o
   0  -8   1       28.09       39.33      9.18 o
   1  -8   1    10143.97    11028.55    248.00 o
   2  -8   1      440.94      459.75     21.13 o
   3  -8   1     9571.20     9632.38    256.36 o
   4  -8   1      798.47      765.00     26.00 o
   5  -8   1     3704.27     3831.15    171.60 o
   6  -8   1      990.01      950.41     65.42 o
   7  -8   1     1941.58     1907.04    103.93 o
   8  -8   1      536.33      539.21     53.19 o
   9  -8   1      747.96      845.10     68.53 o
  10  -8   1     1044.75     1146.68     83.75 o
  -8  -7   1      136.56      145.20     39.36 o
  -7  -7   1     1654.25     1931.45    113.12 o
  -6  -7   1      190.26      237.42     43.07 o
  -5  -7   1     5070.63     5170.73    221.35 o
  -4  -7   1        6.55       22.62     22.03 o
  -3  -7   1     5131.37     5258.51    216.52 o
  -2  -7   1        2.33       17.84     11.46 o
  -1  -7   1     7362.79     7858.08    217.18 o
   0  -7   1       76.80       81.03     19.97 o
   1  -7   1     8812.48     8892.52    201.36 o
   2  -7   1     2395.73     2461.75     63.27 o
   3  -7   1     9059.36     9176.93    205.39 o
   4  -7   1     1466.31     1512.38     46.92 o
   5  -7   1     2747.45     2783.82    129.99 o
   6  -7   1     1514.49     1589.57     86.79 o
   7  -7   1     1296.04     1437.29     84.28 o
   8  -7   1     3163.99     3352.60    158.50 o
   9  -7   1      273.83      241.85     40.68 o
  10  -7   1      947.44     1025.10     77.33 o
  -9  -6   1      669.60      613.17     66.15 o
  -8  -6   1       39.55       42.60     29.44 o
  -7  -6   1     3404.62     3405.19    163.59 o
  -6  -6   1       82.55       69.79     27.72 o
  -5  -6   1     6658.89     7095.76    284.85 o
  -4  -6   1      262.66      249.13     37.57 o
  -3  -6   1     4872.30     5168.68    211.16 o
  -2  -6   1       64.15       61.07     12.86 o
  -1  -6   1     5271.29     4861.71    190.85 o
   0  -6   1     5149.92     4877.63     96.40 o
   1  -6   1    12163.97    13214.87    369.30 o
   2  -6   1     5989.37     6068.07    256.20 o
   3  -6   1     1066.44     1055.12     35.70 o
   4  -6   1     1663.82     1668.96     83.55 o
   5  -6   1      852.70      852.77     56.03 o
   6  -6   1     8865.38     9027.81    359.54 o
   7  -6   1       96.90       68.27     25.07 o
   8  -6   1     5740.20     5480.06    234.51 o
   9  -6   1       38.54       57.88     26.79 o
  10  -6   1      664.91      722.25     63.77 o
  11  -6   1        8.63       23.29     29.77 o
  -9  -5   1     1656.61     1716.52    105.25 o
  -8  -5   1       94.55       98.30     34.40 o
  -7  -5   1     4338.04     4542.48    201.04 o
  -6  -5   1      730.43      692.75     59.60 o
  -5  -5   1     1694.12     1615.70     90.36 o
  -4  -5   1      766.30      749.51     54.18 o
  -3  -5   1     4955.93     4892.82    197.86 o
  -2  -5   1     7815.76     8156.62    175.71 o
  -1  -5   1     7435.28     7517.73    161.23 o
   0  -5   1    19289.85    21391.32    389.07 o
   1  -5   1     2451.74     2380.70     74.91 o
   2  -5   1     7689.64     8321.52    218.69 o
   3  -5   1      546.10      595.32     24.21 o
   4  -5   1    10785.86    11861.71    456.85 o
   5  -5   1      619.37      740.84     49.42 o
   6  -5   1    14390.93    13876.97    535.83 o
   7  -5   1       15.93       41.81     21.17 o
   8  -5   1     2867.92     2727.39    131.64 o
   9  -5   1       10.18        4.30     20.31 o
  10  -5   1      685.51      668.27     60.40 o
  11  -5   1      260.65      295.97     47.83 o
 -10  -4   1      214.81      210.23     38.17 o
  -9  -4   1     1796.48     1911.21    110.21 o
  -8  -4   1     1246.86     1227.52     82.96 o
  -7  -4   1      665.59      648.56     57.95 o
  -6  -4   1     1901.20     1843.20     99.29 o
  -5  -4   1      706.47      646.51     52.46 o
  -4  -4   1     7009.80     7415.48    286.37 o
  -3  -4   1     4009.55     4311.23    119.86 o
  -2  -4   1    24345.22    25351.45    614.88 o
  -1  -4   1     9283.63    10410.68    216.49 o
   0  -4   1     9205.73     9987.05    184.28 o
   1  -4   1      156.28      140.89      8.46 o
   2  -4   1    20836.88    22368.90    451.11 o
   3  -4   1        1.85       18.65     11.44 o
   4  -4   1    17134.20    18084.65    682.89 o
   5  -4   1     1249.25     1214.89     65.49 o
   6  -4   1     6511.46     7013.73    283.26 o
   7  -4   1      552.39      559.85     46.70 o
   8  -4   1     1661.46     1800.47     96.71 o
   9  -4   1      408.03      390.63     45.45 o
  10  -4   1      379.09      381.30     50.01 o
  11  -4   1      815.23      758.63     68.93 o
 -10  -3   1      729.48      838.75     65.36 o
  -9  -3   1      584.06      662.52     61.12 o
  -8  -3   1     1502.00     1624.90     94.53 o
  -7  -3   1      688.11      619.19     54.31 o
  -6  -3   1     3240.42     3176.96    143.22 o
  -5  -3   1      282.09      269.44     33.87 o
  -4  -3   1    12596.32    12851.47    322.65 o
  -3  -3   1      911.73      859.29     34.03 o
  -2  -3   1    12063.34    12776.08    314.88 o
  -1  -3   1      197.11      226.56     16.23 o
   0  -3   1     1717.39     1876.18     63.86 o
   1  -3   1      312.17      287.36     13.99 o
   2  -3   1     4762.56     5403.16    141.47 o
   3  -3   1     2998.24     3280.43    135.28 o
   4  -3   1    12292.42    13288.48    505.40 o
   5  -3   1     3240.40     3703.39    101.74 o
   6  -3   1     2321.72     2572.97     74.39 o
   7  -3   1     2476.94     2468.28    117.29 o
   8  -3   1      775.54      792.24     57.29 o
   9  -3   1     1388.73     1425.12     86.13 o
  10  -3   1      238.27      206.40     40.82 o
  11  -3   1      834.41      954.31     75.81 o
 -10  -2   1      825.59      779.21     61.46 o
  -9  -2   1      116.22      126.15     28.64 o
  -8  -2   1     1839.55     1905.58    102.07 o
  -7  -2   1      140.86      147.65     30.89 o
  -6  -2   1     3777.02     3571.36    154.33 o
  -5  -2   1       51.12       70.58     20.57 o
  -4  -2   1    15024.31    14351.65    355.69 o
  -3  -2   1     1512.72     1487.03     46.83 o
  -2  -2   1     5735.90     5723.17    209.70 o
  -1  -2   1     5115.20     5715.36    206.33 o
   0  -2   1     1663.46     1964.48     45.31 o
   1  -2   1     1884.07     2229.99     74.26 o
   2  -2   1    20872.14    23950.81    608.07 o
   3  -2   1     8927.92     9866.50    253.51 o
   4  -2   1     6559.21     6601.62    173.50 o
   5  -2   1     5784.10     5593.10    150.14 o
   6  -2   1      781.72      866.71     32.99 o
   7  -2   1     3873.96     3695.93    162.27 o
   8  -2   1      238.32      200.71     33.01 o
   9  -2   1     2766.81     2751.74    136.47 o
  10  -2   1       28.17       -4.50     24.48 o
  11  -2   1      712.14      828.36     69.92 o
 -11  -1   1       97.93      127.01     33.41 o
 -10  -1   1      900.54      893.32     65.42 o
  -9  -1   1        0.40       15.15     17.99 o
  -8  -1   1     1849.84     1753.61     64.76 o
  -7  -1   1      366.90      438.79     42.27 o
  -6  -1   1    11819.09    11594.78    428.01 o
  -5  -1   1     2160.34     1876.38     60.30 o
  -4  -1   1     8516.87     8800.58    221.27 o
  -3  -1   1     5357.71     5436.47    113.63 o
  -2  -1   1     9092.19     8833.91    313.69 o
  -1  -1   1     1481.56     1597.43     44.88 o
   0  -1   1     9104.90    10309.77    359.93 o
   1  -1   1    23115.32    29529.81    747.66 o
   2  -1   1    21266.32    23458.59    594.92 o
   3  -1   1    17985.55    19601.88    659.67 o
   4  -1   1      526.29      506.07     20.98 o
   5  -1   1     4351.75     4715.34    129.77 o
   6  -1   1       17.63       21.03     13.36 o
   7  -1   1     7782.19     8313.19    225.15 o
   8  -1   1        0.31       30.83     19.98 o
   9  -1   1     2995.02     2910.64    141.50 o
  10  -1   1       67.37      101.08     31.16 o
  11  -1   1      466.18      496.41     58.08 o
 -11   0   1        3.37       13.76     25.53 o
 -10   0   1      566.02      601.66     53.19 o
  -9   0   1      394.96      342.74     39.82 o
  -8   0   1     3260.06     2897.93     92.73 o
  -7   0   1     3575.57     3276.04    100.32 o
  -6   0   1     5687.62     5567.94    155.90 o
  -5   0   1     5169.92     4747.30    125.80 o
  -4   0   1     1616.98     1498.87     45.01 o
  -3   0   1     6073.07     4545.59    166.17 o
   1   0   1    20078.01    21971.32    892.06 o
   2   0   1      320.22      383.29     21.50 o
   3   0   1     7410.04     6887.49    181.37 o
   4   0   1      133.46      138.37     12.35 o
   5   0   1     7781.01     7728.68    207.57 o
   6   0   1      464.31      434.09     47.33 o
   7   0   1     7555.78     7605.01    209.05 o
   8   0   1      467.38      537.75     46.70 o
   9   0   1     1710.17     1570.99     90.63 o
  10   0   1      143.97      146.40     34.86 o
 -11   1   1      198.82      268.31     42.73 o
 -10   1   1      573.61      584.72     53.98 o
  -9   1   1     1982.21     1697.07     92.02 o
  -8   1   1     2427.93     2364.15    113.65 o
  -7   1   1     3883.31     3697.63    109.23 o
  -6   1   1     1921.32     1573.04     53.07 o
  -5   1   1     2842.98     2683.39     62.15 o
  -4   1   1      307.45      212.91     12.30 o
  -3   1   1    14730.41    15050.09    383.83 o
  -2   1   1    11895.97    13096.57    333.71 o
  -1   1   1    29454.65    29860.24    811.38 o
   0   1   1       78.58      141.67     21.23 o
   1   1   1     4480.95     4750.00    171.86 o
   2   1   1      774.80      701.74     36.19 o
   3   1   1     5417.49     5296.68    197.86 o
   4   1   1     1721.67     1484.92     69.06 o
   5   1   1     7629.19     6797.08    256.47 o
   6   1   1     3428.46     3172.21     97.37 o
   7   1   1     1986.47     1964.12     68.68 o
   8   1   1      999.90      878.00     43.56 o
   9   1   1      419.49      418.35     45.91 o
  10   1   1      345.95      390.56     48.03 o
 -11   2   1      802.84      970.92     72.77 o
 -10   2   1      959.63      938.97     67.61 o
  -9   2   1     2413.72     2280.40    113.91 o
  -8   2   1      599.61      535.37     44.65 o
  -7   2   1     3878.64     3719.52    226.70 o
  -6   2   1      281.91      290.90     18.30 o
  -5   2   1     2838.13     2708.34     61.40 o
  -4   2   1     1884.82     2083.12     59.14 o
  -3   2   1    20513.21    22004.06    558.23 o
  -2   2   1       24.34       34.83      7.11 o
  -1   2   1     7062.78     7838.80    216.81 o
   0   2   1     1930.27     2146.31     50.03 o
   1   2   1     2308.73     2230.39     88.84 o
   2   2   1     3987.37     3995.60    153.21 o
   3   2   1     6848.60     6217.06    233.45 o
   4   2   1     6270.58     6123.79    233.91 o
   5   2   1     4145.28     3610.53    150.43 o
   6   2   1     3435.52     3238.16    141.57 o
   7   2   1      614.42      499.45     45.71 o
   8   2   1     1192.98     1135.17     50.82 o
   9   2   1       95.84      101.74     28.45 o
  10   2   1      753.91      727.41     62.51 o
 -11   3   1     1177.22     1377.29     89.57 o
 -10   3   1      478.96      528.29     50.67 o
  -9   3   1     2189.95     2085.12    106.11 o
  -8   3   1        2.17        6.35     17.40 o
  -7   3   1     2611.78     2264.66    106.57 o
  -6   3   1     1225.75     1076.74     37.39 o
  -5   3   1     8941.49     8747.90    357.11 o
  -4   3   1     1494.88     1359.41     40.06 o
  -3   3   1    14752.94    16899.52    430.16 o
  -2   3   1     8619.31     9360.86    202.95 o
  -1   3   1    11273.26    13072.73    359.55 o
   0   3   1     2482.14     2665.56     62.89 o
   1   3   1     8745.28     8328.51    302.51 o
   2   3   1     9431.49     8787.81    322.29 o
   3   3   1     8512.43     8166.24    304.83 o
   4   3   1    10844.09    10240.71    379.98 o
   5   3   1     1002.69      913.96     58.02 o
   6   3   1     3638.91     3285.72    146.66 o
   7   3   1      105.90      127.34     30.69 o
   8   3   1     1686.03     1795.18    100.15 o
   9   3   1        2.19        6.81     19.45 o
  10   3   1     1403.63     1411.16     90.43 o
 -11   4   1     1666.53     1703.55    101.35 o
 -10   4   1        1.12      -29.77     19.85 o
  -9   4   1     1761.19     1822.30     97.91 o
  -8   4   1      706.38      780.00     55.04 o
  -7   4   1     3460.12     2902.63    130.78 o
  -6   4   1     2305.88     2333.06    107.23 o
  -5   4   1    12623.39    13447.84    511.42 o
  -4   4   1     4934.50     4838.06    127.62 o
  -3   4   1     8014.18     8689.63    224.27 o
  -2   4   1     9911.84    10804.66    235.73 o
  -1   4   1     1372.98     1369.92     51.73 o
   0   4   1     9532.52     9567.50    211.39 o
   1   4   1     4551.42     4838.38    185.76 o
   2   4   1    15199.28    14722.99    530.74 o
   3   4   1      150.50      100.62     21.83 o
   4   4   1     9614.59     8991.95    340.88 o
   5   4   1       76.93       83.48     26.00 o
   6   4   1     2393.38     2377.58    118.41 o
   7   4   1       29.97       27.32     24.28 o
   8   4   1     2377.70     2345.89    123.57 o
   9   4   1      364.81      401.64     35.23 o
 -11   5   1     1285.62     1371.21     88.18 o
 -10   5   1      227.28      283.86     41.54 o
  -9   5   1      561.69      593.52     50.94 o
  -8   5   1     1265.85     1075.57     66.22 o
  -7   5   1     4156.70     3944.46    169.81 o
  -6   5   1     5106.98     4941.11    203.68 o
  -5   5   1     3405.57     3370.00    143.29 o
  -4   5   1    11407.86    12193.05    313.69 o
  -3   5   1      347.92      359.18     22.04 o
  -2   5   1     5263.75     5608.05    127.33 o
  -1   5   1     1101.67     1243.50     35.58 o
   0   5   1    13799.97    14562.46    319.78 o
   1   5   1      206.77      267.84     28.97 o
   2   5   1    13015.52    12935.75    472.53 o
   3   5   1       51.87       72.50     20.90 o
   4   5   1     3955.23     4191.94    178.55 o
   5   5   1       30.71       58.74     24.21 o
   6   5   1     2247.55     2391.01    121.26 o
   7   5   1     1386.96     1363.93     87.98 o
   8   5   1     1184.33     1258.22     87.06 o
   9   5   1      557.93      551.84     64.10 o
 -11   6   1      268.31      312.64     46.77 o
 -10   6   1      506.19      593.12     54.84 o
  -9   6   1      617.82      631.69     53.25 o
  -8   6   1     2680.22     2502.01    120.46 o
  -7   6   1     1047.75     1063.46     64.96 o
  -6   6   1     7649.89     8549.92    338.37 o
  -5   6   1      288.83      263.75     29.83 o
  -4   6   1     4862.78     5221.51    119.96 o
  -3   6   1        9.68       19.50      6.15 o
  -2   6   1    11801.02    12633.11    277.87 o
  -1   6   1      417.61      403.64     26.39 o
   0   6   1    14887.45    14427.87    862.65 o
   1   6   1     1217.67     1124.02    149.80 o
   2   6   1     5568.34     5651.72    224.06 o
   3   6   1      503.34      526.70     46.97 o
   4   6   1      977.30      807.52     62.05 o
   5   6   1     1804.66     1804.97    101.08 o
   6   6   1     1236.57     1270.79     83.48 o
   7   6   1     1758.14     1868.14    109.35 o
   8   6   1      478.65      511.62     61.65 o
   9   6   1      491.60      586.64     67.67 o
 -11   7   1       85.53      152.22     38.24 o
 -10   7   1     1524.27     1436.17     89.31 o
  -9   7   1      381.71      356.89     43.26 o
  -8   7   1     3812.41     3680.78    166.51 o
  -7   7   1       85.67       62.91     23.68 o
  -6   7   1     2384.30     2447.77    116.16 o
  -5   7   1       10.58       32.25     45.28 o
  -4   7   1     3313.93     3460.08     83.87 o
  -3   7   1      805.49      826.31     27.63 o
  -2   7   1    10748.17    11164.46    317.80 o
  -1   7   1     2039.19     1881.05     62.23 o
   0   7   1    10264.20    10720.14    287.37 o
   1   7   1     2494.70     2410.81     79.29 o
   2   7   1     1339.93     1357.31     75.88 o
   3   7   1     3163.01     3349.69    150.83 o
   4   7   1      485.59      494.49     51.14 o
   5   7   1     4889.45     5292.25    226.84 o
   6   7   1     1125.01      996.32     77.86 o
   7   7   1     1647.99     1667.24    104.19 o
   8   7   1      115.20      146.79     43.00 o
 -11   8   1       19.28       -2.12     28.71 o
 -10   8   1     1912.47     1850.88    106.70 o
  -9   8   1        8.09      -11.58     22.29 o
  -8   8   1     2830.12     2779.52    135.22 o
  -7   8   1      237.89      184.30     24.29 o
  -6   8   1     1760.22     1751.06    146.33 o
  -5   8   1     1349.45     1322.55     55.93 o
  -4   8   1     5694.96     5553.50    130.10 o
  -3   8   1     2288.00     2294.58     61.47 o
  -2   8   1     9856.88    10758.04    309.17 o
  -1   8   1     6768.47     7051.57    195.27 o
   0   8   1     1850.28     1787.45     63.96 o
   1   8   1     3114.97     3267.65    103.54 o
   2   8   1     1152.97     1072.73     68.40 o
   3   8   1     4862.32     4931.72    208.71 o
   4   8   1      801.74      837.62     66.95 o
   5   8   1     4425.20     4709.12    210.63 o
   6   8   1        6.06       15.35     27.92 o
   7   8   1      916.81     1131.34     87.78 o
 -10   9   1     1501.38     1471.69     93.61 o
  -9   9   1      294.45      283.37     32.30 o
  -8   9   1     1278.96     1399.34     64.96 o
  -7   9   1      960.13     1005.98     51.30 o
  -6   9   1     1920.55     1707.98     69.76 o
  -5   9   1     3326.86     3169.35    164.16 o
  -4   9   1     4522.68     4586.78    111.13 o
  -3   9   1     8587.92     8736.45    200.65 o
  -2   9   1     1201.82     1171.18     42.68 o
  -1   9   1     4086.76     3980.36    119.69 o
   0   9   1      169.67      155.68     15.66 o
   1   9   1     4074.32     4146.00    166.77 o
   2   9   1      208.84      239.34     38.10 o
   3   9   1     5716.08     6415.91    264.15 o
   4   9   1       18.49       -1.46     25.34 o
   5   9   1     1975.12     2238.07    125.23 o
   6   9   1      217.35      197.53     43.73 o
   7   9   1      376.15      471.86     62.12 o
 -10  10   1      628.00      593.69     47.86 o
  -9  10   1      502.47      502.67     51.40 o
  -8  10   1      458.58      448.51     37.67 o
  -7  10   1      959.60      939.35     51.08 o
  -6  10   1      714.27      797.24     65.26 o
  -5  10   1     5773.06     5934.13    277.54 o
  -4  10   1      219.96      194.18     16.00 o
  -3  10   1     5053.56     5026.57    270.92 o
  -2  10   1       46.83       53.76     11.96 o
  -1  10   1     1737.80     1897.21     68.89 o
   0  10   1      154.00      145.12     21.56 o
   1  10   1     6210.76     6311.08    185.32 o
   2  10   1      522.15      460.09     52.00 o
   3  10   1     3315.03     3601.27    169.55 o
   4  10   1      694.54      724.63     68.27 o
   5  10   1      526.06      487.67     59.40 o
   6  10   1      355.98      400.62     58.81 o
 -10  11   1      111.16      145.42     28.90 o
  -9  11   1      692.47      633.54     47.09 o
  -8  11   1       82.54       43.72     21.61 o
  -7  11   1     2379.84     2349.47     92.99 o
  -6  11   1       98.53       85.48     23.06 o
  -5  11   1     3464.47     3387.60    118.21 o
  -4  11   1        2.10       13.44     15.35 o
  -3  11   1     1689.84     1751.52     54.41 o
  -2  11   1      173.94      148.57     20.81 o
  -1  11   1     2691.85     2690.06     75.82 o
   0  11   1     1063.92     1090.00     69.23 o
   1  11   1     4086.46     4209.67    174.84 o
   2  11   1     1376.28     1229.44     80.18 o
   3  11   1      856.12      832.00     69.66 o
   4  11   1      387.36      435.81     55.57 o
   5  11   1      156.31      194.36     44.59 o
  -9  12   1     1025.74     1064.94     60.62 o
  -8  12   1        0.79        3.55     20.38 o
  -7  12   1     2556.31     2616.44    101.85 o
  -6  12   1        6.27        8.54     18.20 o
  -5  12   1     1511.84     1554.74     69.44 o
  -4  12   1      272.79      268.07     30.21 o
  -3  12   1     1728.21     1623.51     87.29 o
  -2  12   1     1574.91     1428.10    155.16 o
  -1  12   1     3806.69     3716.58    176.83 o
   0  12   1     2396.00     2491.46    149.47 o
   1  12   1     1550.78     1537.91     90.76 o
   2  12   1     1042.68     1057.97     76.54 o
   3  12   1      291.72      258.06     46.90 o
   4  12   1      813.83      811.09     74.95 o
   5  12   1       85.58      129.13     42.21 o
  -8  13   1      164.70      180.46     31.23 o
  -7  13   1     1561.41     1509.43     72.72 o
  -6  13   1      386.24      373.19     37.37 o
  -5  13   1      481.17      494.69     40.57 o
  -4  13   1     1680.70     1753.67     76.66 o
  -2  13   1     2231.58     2293.67     82.80 o
  -1  13   1     1456.35     1408.00     61.57 o
   0  13   1     2426.86     2510.06     95.36 o
   1  13   1      201.37      199.71     38.63 o
   2  13   1     1102.48     1050.43     78.59 o
   3  13   1       10.07       32.22     28.71 o
  -7  14   1      418.84      456.97     43.18 o
  -6  14   1      553.49      579.42     51.86 o
  -5  14   1       78.24       78.92     34.47 o
  -4  14   1     1674.96     1702.76    105.84 o
  -3  14   1      510.53      482.38     55.83 o
  -2  14   1     2288.72     2191.97     81.76 o
  -1  14   1       71.21       74.13     21.54 o
   0  14   1      778.62      721.40     46.48 o
   1  14   1      149.92      176.36     39.69 o
   2  14   1     1164.16     1246.11     87.92 o
  -6  15   1      704.49      632.61     68.60 o
  -5  15   1       60.17       54.91     37.11 o
  -4  15   1     1954.46     2032.27    120.07 o
  -3  15   1       10.99        8.14     27.39 o
  -2  15   1     1404.06     1343.09     92.88 o
  -1  15   1      112.76      163.45     35.69 o
   0  15   1      529.69      559.07     42.89 o
   1  15   1      183.55      154.86     39.82 o
   2 -16   2      740.44      632.09     69.66 o
   3 -16   2       10.16       34.33     34.60 o
  -1 -15   2       13.04        7.24     18.88 o
   0 -15   2     1031.16     1024.53    107.66 o
   1 -15   2       85.89       73.52     21.66 o
   2 -15   2     1352.76     1262.38     92.88 o
   3 -15   2      531.88      390.36     56.82 o
   4 -15   2     1648.59     1833.54    120.13 o
   5 -15   2      668.84      666.02     73.36 o
   6 -15   2      664.71      667.34     74.16 o
  -3 -14   2      126.09      165.91     40.82 o
  -2 -14   2     1016.07     1113.34     80.71 o
  -1 -14   2      257.82      181.48     28.66 o
   0 -14   2      816.70      730.05     45.99 o
   1 -14   2     1335.38     1351.96     60.92 o
   2 -14   2     1857.56     1716.52    108.56 o
   3 -14   2     1833.52     1770.50    113.39 o
   4 -14   2      934.64      920.31     80.31 o
   5 -14   2      849.92      939.16     81.04 o
   6 -14   2      140.36      159.03     44.32 o
   7 -14   2      867.93      876.25     81.37 o
  -4 -13   2     1158.69     1192.46     87.25 o
  -3 -13   2      402.50      405.71     53.65 o
  -2 -13   2      582.65      533.66     69.00 o
  -1 -13   2      651.47      723.14     46.51 o
   0 -13   2      847.71      839.27     64.63 o
   1 -13   2     2750.55     2808.62     97.46 o
   2 -13   2      831.50      761.68     69.20 o
   3 -13   2     2599.99     2579.08    140.04 o
   4 -13   2       77.27       95.79     36.65 o
   5 -13   2     1243.02     1228.65     89.77 o
   6 -13   2        2.24      -14.16     25.73 o
   7 -13   2     1102.59     1070.48     86.73 o
   8 -13   2       26.99       15.31     21.98 o
  -5 -12   2      580.87      664.24     68.34 o
  -4 -12   2      408.51      413.12     55.24 o
  -3 -12   2      801.06      926.26     75.22 o
  -2 -12   2      303.36      296.40     32.34 o
  -1 -12   2     1922.17     2076.39     80.74 o
   0 -12   2      510.52      481.50     36.61 o
   1 -12   2     5372.25     5655.68    168.40 o
   2 -12   2       55.38       21.57     13.13 o
   3 -12   2     2969.36     2754.98    144.87 o
   4 -12   2        0.97      -34.13     22.76 o
   5 -12   2     1786.86     1547.63     98.17 o
   6 -12   2       16.91       33.75     19.40 o
   7 -12   2     1752.72     1769.11     78.63 o
   8 -12   2      462.44      469.08     41.57 o
   9 -12   2      901.63      869.51     56.26 o
  -6 -11   2      390.77      386.20     56.43 o
  -5 -11   2      937.09     1113.94     81.57 o
  -4 -11   2       58.10       43.07     30.56 o
  -3 -11   2     1869.36     1895.93    106.77 o
  -2 -11   2       95.28      101.96     21.73 o
  -1 -11   2     8200.27     8176.48    234.21 o
   0 -11   2      175.93      208.04     25.67 o
   1 -11   2     4986.44     4984.46    149.52 o
   2 -11   2       43.46       48.46     14.25 o
   3 -11   2     2285.25     2347.50     86.57 o
   4 -11   2       62.33      105.26     41.54 o
   5 -11   2     2894.82     2790.12    128.37 o
   6 -11   2     1503.48     1517.70     68.34 o
   7 -11   2     1834.67     1789.05     77.74 o
   8 -11   2      658.90      657.77     46.85 o
   9 -11   2      364.70      358.08     53.98 o
  -7 -10   2     1081.00     1160.25     90.56 o
  -6 -10   2       54.52       97.05     35.52 o
  -5 -10   2     1109.00     1093.23     81.57 o
  -4 -10   2       14.34       23.35     24.54 o
  -3 -10   2     5683.91     5860.04    245.23 o
  -2 -10   2      639.28      775.59     44.72 o
  -1 -10   2     6501.97     6626.79    192.45 o
   0 -10   2      770.93      700.21     38.91 o
   1 -10   2     1818.84     1810.65     75.66 o
   2 -10   2     1140.33     1145.06     38.76 o
   3 -10   2     2609.93     2624.28     98.88 o
   4 -10   2     3630.89     3254.85    145.10 o
   5 -10   2     2140.43     1973.44     77.72 o
   6 -10   2     3022.03     3004.48    108.01 o
   7 -10   2      538.94      553.56     56.96 o
   8 -10   2      911.43     1045.54     78.32 o
   9 -10   2       88.62      106.90     37.51 o
  -7  -9   2      737.70      769.68     72.83 o
  -6  -9   2       61.12      116.69     36.19 o
  -5  -9   2     2690.65     2765.37    140.84 o
  -4  -9   2     1136.13     1248.69     81.37 o
  -3  -9   2     4555.73     4857.30    208.18 o
  -2  -9   2     1727.82     1717.20     67.71 o
  -1  -9   2     2181.23     2376.72    133.56 o
   0  -9   2     2577.78     2743.30     73.01 o
   1  -9   2     2096.10     2049.79    140.60 o
   2  -9   2     5648.83     5403.57    374.89 o
   3  -9   2     1505.62     1502.97     47.99 o
   4  -9   2     7637.67     7248.71    301.39 o
   5  -9   2     1053.02      975.68     70.06 o
   6  -9   2     1815.26     1806.62    102.14 o
   7  -9   2       45.12       92.08     31.03 o
   8  -9   2     1073.51     1096.61     78.72 o
   9  -9   2       11.14        3.04     27.52 o
  10  -9   2     1113.35     1146.62     84.41 o
  -8  -8   2      248.38      369.06     55.37 o
  -7  -8   2      858.07      869.84     75.02 o
  -6  -8   2      871.57      893.52     73.23 o
  -5  -8   2     2351.94     2149.49    114.97 o
  -4  -8   2     2307.21     2567.31    128.73 o
  -3  -8   2     2491.94     2823.91    134.75 o
  -2  -8   2     4756.09     4750.99    403.07 o
  -1  -8   2      961.66      887.97     54.45 o
   0  -8   2     3832.20     3911.33     81.52 o
   1  -8   2     1223.72     1262.30     37.67 o
   2  -8   2     9457.58     9956.70    224.64 o
   3  -8   2      197.29      162.36     12.84 o
   4  -8   2     6897.20     5776.35    244.23 o
   5  -8   2       61.16      103.73     27.85 o
   6  -8   2     1581.74     1542.54     88.45 o
   7  -8   2       10.02       18.85     23.88 o
   8  -8   2     1363.11     1378.15     87.78 o
   9  -8   2      591.38      496.27     55.83 o
  10  -8   2     1376.80     1409.57     95.52 o
  -9  -7   2      321.03      366.22     56.23 o
  -8  -7   2      428.54      549.99     62.38 o
  -7  -7   2      995.79     1026.15     76.67 o
  -6  -7   2     2043.44     1875.15    106.84 o
  -5  -7   2     2403.75     2364.02    120.99 o
  -4  -7   2     3857.63     3972.12    175.77 o
  -3  -7   2      220.02      252.80     24.98 o
  -2  -7   2     4919.33     5039.85    117.13 o
  -1  -7   2      226.50      249.54     17.16 o
   0  -7   2     7644.45     8015.51    153.22 o
   1  -7   2       83.28       92.09     13.10 o
   2  -7   2    14078.57    14437.05    265.62 o
   3  -7   2      479.07      478.87     23.11 o
   4  -7   2     6569.61     6553.72    175.44 o
   5  -7   2      124.27      107.70     27.32 o
   6  -7   2     2325.00     2159.41    111.07 o
   7  -7   2     1018.46     1023.38     68.73 o
   8  -7   2     2084.94     2084.66    111.93 o
   9  -7   2     1204.73     1204.24     82.96 o
  10  -7   2      613.74      582.01     60.66 o
  -9  -6   2      199.38      173.78     42.07 o
  -8  -6   2     1355.72     1317.22     87.85 o
  -7  -6   2      798.50      956.56     74.22 o
  -6  -6   2     6963.11     7686.17    309.13 o
  -5  -6   2      170.55      223.20     37.18 o
  -4  -6   2     5221.41     4959.98    141.25 o
  -3  -6   2        1.97        6.37     18.22 o
  -2  -6   2     3366.03     3228.13     78.45 o
  -1  -6   2     1583.85     1550.42     43.14 o
   0  -6   2    23255.14    24648.33    447.72 o
   1  -6   2     1610.71     1725.15     58.73 o
   2  -6   2     8873.83     9525.67    198.12 o
   3  -6   2      668.95      749.97     21.31 o
   4  -6   2     5581.60     5423.83    224.12 o
   5  -6   2     1449.52     1356.52     76.80 o
   6  -6   2     2862.34     2790.57    132.24 o
   7  -6   2     3715.49     3667.35    166.84 o
   8  -6   2      798.14      762.14     58.35 o
   9  -6   2     1220.28     1118.70     77.20 o
  10  -6   2      151.12      176.03     39.10 o
 -10  -5   2      622.75      737.47     71.11 o
  -9  -5   2      105.03      159.63     39.49 o
  -8  -5   2     3454.63     3486.76    165.45 o
  -7  -5   2        8.21       14.22     25.87 o
  -6  -5   2     5773.72     5704.64    237.09 o
  -5  -5   2      210.27      206.24     23.51 o
  -4  -5   2     5706.58     5959.89    162.61 o
  -3  -5   2     1238.67     1388.23     49.92 o
  -2  -5   2    10470.55    10277.77    217.28 o
  -1  -5   2    11435.69    12397.66    222.90 o
   0  -5   2    14586.32    15225.06    331.84 o
   1  -5   2     7610.16     7732.95    171.69 o
   2  -5   2     2889.98     2871.18     81.44 o
   3  -5   2     2686.92     2745.92    121.06 o
   4  -5   2     1147.01     1201.06     66.55 o
   5  -5   2     7872.17     8336.05    331.16 o
   6  -5   2     1960.40     1894.54     97.51 o
   7  -5   2     3273.85     3247.75    150.50 o
   8  -5   2       85.68       97.71     26.26 o
   9  -5   2     1275.97     1272.51     82.16 o
  10  -5   2        3.90      -10.65     24.61 o
  -9  -4   2       16.48       47.50     30.83 o
  -8  -4   2     2697.39     2678.24    134.29 o
  -7  -4   2      626.42      691.89     59.47 o
  -6  -4   2     1947.12     1842.67     98.37 o
  -5  -4   2      668.64      757.04     36.04 o
  -4  -4   2     4276.92     3917.25    110.99 o
  -3  -4   2    11261.37    11953.61    298.76 o
  -2  -4   2    10028.91    10353.93    272.84 o
  -1  -4   2    19324.59    20659.30    529.52 o
   0  -4   2     1490.77     1504.14     51.29 o
   1  -4   2     8181.12     8632.95    225.00 o
   2  -4   2       72.66      107.35      8.50 o
   3  -4   2    10334.15    11850.57    305.43 o
   4  -4   2       16.44       28.71     15.48 o
   5  -4   2     9622.69     9739.74    381.04 o
   6  -4   2      547.03      500.05     42.27 o
   7  -4   2     2177.94     2193.74    111.67 o
   8  -4   2        3.47       13.36     20.51 o
   9  -4   2     1025.64     1173.34     79.91 o
  10  -4   2      310.01      303.77     46.31 o
 -10  -3   2     1366.64     1240.82     81.04 o
  -9  -3   2      436.55      483.71     54.84 o
  -8  -3   2     1399.97     1505.56     90.43 o
  -7  -3   2      656.17      616.27     53.91 o
  -6  -3   2     1208.37     1126.73     47.60 o
  -5  -3   2     3882.57     3870.69    110.49 o
  -4  -3   2     5515.19     5210.20    138.95 o
  -3  -3   2     9001.30     9347.92    341.02 o
  -2  -3   2     2911.96     2823.22     80.88 o
  -1  -3   2    14527.95    15073.80    530.81 o
   0  -3   2      520.04      548.90     19.26 o
   1  -3   2     1742.39     1906.74     54.61 o
   2  -3   2      108.28      122.64      8.03 o
   3  -3   2    18911.48    21247.61    541.43 o
   4  -3   2       48.37       58.76      6.83 o
   5  -3   2     9631.17    10591.83    427.51 o
   6  -3   2       97.20      105.38     22.36 o
   7  -3   2     1273.67     1221.77     72.44 o
   8  -3   2      506.96      525.65     49.42 o
   9  -3   2      932.96     1028.21     73.63 o
  10  -3   2      785.33      817.44     68.27 o
 -10  -2   2      786.84      814.40     62.84 o
  -9  -2   2      765.00      852.90     66.35 o
  -8  -2   2      874.01      866.26     63.44 o
  -7  -2   2     2238.36     2304.55    112.86 o
  -6  -2   2     1030.35      959.01     40.47 o
  -5  -2   2    17379.35    17206.51    424.73 o
  -4  -2   2     3561.13     3548.87    141.43 o
  -3  -2   2    15080.57    15044.36    533.45 o
  -2  -2   2      928.51      957.82     44.79 o
  -1  -2   2    10204.32    11113.00    337.38 o
   0  -2   2     7543.20     8563.41    220.80 o
   1  -2   2    35311.33    39643.00   1032.80 o
   2  -2   2       32.58       77.80     42.54 o
   3  -2   2    17444.46    19902.86    507.20 o
   4  -2   2     3813.05     4040.85    110.06 o
   5  -2   2     4494.82     4533.89    131.05 o
   6  -2   2      992.51     1020.92     37.89 o
   7  -2   2     1095.71     1188.16     71.51 o
   8  -2   2     1155.97     1150.92     74.02 o
   9  -2   2      817.73      744.35     62.18 o
  10  -2   2     1109.03     1057.71     76.80 o
 -11  -1   2      682.99      628.38     58.54 o
 -10  -1   2      236.55      223.00     36.25 o
  -9  -1   2     1200.46     1089.46     69.26 o
  -8  -1   2       22.61       39.16     22.03 o
  -7  -1   2     6222.95     6093.09    165.98 o
  -6  -1   2       68.13       58.41     12.83 o
  -5  -1   2    21251.12    20282.51    494.94 o
  -4  -1   2      942.48      874.80     45.12 o
  -3  -1   2    14310.64    15281.38    538.94 o
  -2  -1   2     1389.71     1502.78     62.25 o
  -1  -1   2    11480.01    12901.52    339.86 o
   0  -1   2     5290.91     6201.38    219.16 o
   1  -1   2    56118.64    65603.91   1657.29 o
   2  -1   2    12905.10    15150.34    386.78 o
   3  -1   2     4097.21     3978.83    107.56 o
   4  -1   2     3834.10     3948.44    164.02 o
   5  -1   2     2026.26     1960.76     60.87 o
   6  -1   2     3027.14     2913.36     87.12 o
   7  -1   2      979.09      914.09     60.66 o
   8  -1   2     3186.33     3317.67    154.53 o
   9  -1   2       25.49       36.38     25.47 o
  10  -1   2     1124.56     1219.25     82.43 o
 -11   0   2      562.73      694.73     60.13 o
 -10   0   2        0.37       20.51     22.09 o
  -9   0   2     2079.26     1912.20     98.96 o
  -8   0   2        1.46        6.03     12.29 o
  -7   0   2     8165.48     7649.25    167.16 o
  -6   0   2     1253.48     1169.79     41.67 o
  -5   0   2    11566.08    10330.28    372.90 o
  -4   0   2      902.59        6.95      3.57 o
  -3   0   2     6107.11     3834.52    141.57 o
  -2   0   2     4774.67     5521.40    197.13 o
  -1   0   2     8675.37     9877.84    212.30 o
   0   0   2    27428.01    33861.45    855.11 o
   1   0   2      104.07      131.51      7.92 o
   2   0   2    15383.94    15688.28    400.85 o
   3   0   2      866.93      972.16     33.13 o
   4   0   2     6440.48     6812.20    182.37 o
   5   0   2      306.82      326.40     41.71 o
   6   0   2     6910.93     7037.17    192.92 o
   7   0   2        2.80       -6.01     11.28 o
   8   0   2     3414.99     3540.21    162.93 o
   9   0   2       51.98       48.09     25.67 o
  10   0   2      661.91      640.09     60.26 o
 -11   1   2      230.75      236.69     39.69 o
 -10   1   2      270.11      259.18     37.64 o
  -9   1   2     2866.00     2659.92    127.21 o
  -8   1   2      719.96      620.11     46.44 o
  -7   1   2     4871.90     4684.70    106.50 o
  -6   1   2     2124.88     1950.33     64.43 o
  -5   1   2     2961.19     2716.75     78.00 o
  -4   1   2     5218.23     5073.43    134.83 o
  -3   1   2     5276.07     5846.92    159.43 o
  -2   1   2    42704.57    39845.31   1356.92 o
  -1   1   2       78.58       90.93     17.66 o
   0   1   2    25917.32    27033.16    707.28 o
   1   1   2     1797.75     1751.05     69.99 o
   2   1   2     2843.11     2875.91    111.80 o
   3   1   2       54.56       25.40     11.58 o
   4   1   2     6063.00     5940.54    223.40 o
   5   1   2       29.45       13.23     15.78 o
   6   1   2     6769.32     6565.18    199.78 o
   7   1   2       77.34       70.27     27.78 o
   8   1   2     1561.33     1602.61     90.69 o
   9   1   2       91.77       54.05     26.46 o
  10   1   2      240.34      269.37     43.73 o
 -11   2   2      369.80      406.64     49.09 o
 -10   2   2      838.20      794.16     60.07 o
  -9   2   2     1931.35     1850.94     96.58 o
  -8   2   2     1714.23     1711.16     87.72 o
  -7   2   2     2234.92     2141.89     53.90 o
  -6   2   2     3075.45     3285.21    158.14 o
  -5   2   2      363.68      343.43     16.71 o
  -4   2   2    21479.41    24488.59    621.72 o
  -3   2   2     7813.46     8615.01    221.42 o
  -2   2   2    27012.01    28473.29    607.95 o
  -1   2   2     7102.43     8105.41    176.98 o
   0   2   2    31497.92    31680.07    832.63 o
   1   2   2      420.84      461.81     28.25 o
   2   2   2     6351.80     7023.26    258.32 o
   3   2   2      506.38      485.89     33.54 o
   4   2   2    11370.75    11087.72    404.85 o
   5   2   2     2075.18     1812.97     87.98 o
   6   2   2     3705.52     3503.23    150.43 o
   7   2   2      666.80      624.55     57.39 o
   8   2   2      493.29      513.96     34.90 o
   9   2   2      314.04      268.64     40.62 o
  10   2   2      191.20      198.72     39.96 o
 -11   3   2      741.74      789.00     64.56 o
 -10   3   2     1436.04     1462.56     85.67 o
  -9   3   2     1188.29     1055.33     66.68 o
  -8   3   2     2556.96     2442.08    115.50 o
  -7   3   2       13.27       26.06     16.14 o
  -6   3   2     7397.08     7541.68    250.55 o
  -5   3   2      506.22      437.02     18.66 o
  -4   3   2    19851.47    21634.30    550.30 o
  -3   3   2      849.88      954.29     28.22 o
  -2   3   2    14317.30    15896.20    343.01 o
  -1   3   2     3724.85     4153.42     94.75 o
   0   3   2     7626.73     7683.73    209.72 o
   1   3   2     4131.54     4040.12    155.66 o
   2   3   2    15268.37    14880.43    532.33 o
   3   3   2     7397.61     6784.05    256.47 o
   4   3   2     6184.53     5162.99    203.82 o
   5   3   2     3744.78     3604.24    154.27 o
   6   3   2     1252.08     1053.41     67.74 o
   7   3   2     1166.95     1098.79     73.23 o
   8   3   2      283.32      332.15     30.91 o
   9   3   2     1160.55     1218.66     80.18 o
 -11   4   2      282.88      290.08     43.53 o
 -10   4   2     1787.00     1868.80    102.93 o
  -9   4   2        1.96        3.84     19.78 o
  -8   4   2     2323.36     2309.91    110.87 o
  -7   4   2       62.71       74.88     20.18 o
  -6   4   2     8179.57     8407.52    220.88 o
  -5   4   2      282.64      239.55     12.88 o
  -4   4   2    21021.27    23277.04    591.77 o
  -3   4   2     4446.21     4699.18    106.81 o
  -2   4   2     6712.99     7020.33    515.25 o
  -1   4   2     2635.48     2875.84     69.13 o
   0   4   2     6376.19     6766.72    152.39 o
   1   4   2     6889.40     6487.09    243.37 o
   2   4   2     5772.52     4917.70    191.97 o
   3   4   2    11070.88    10202.94    378.52 o
   4   4   2     1358.80     1202.85     69.46 o
   5   4   2     2751.68     2353.10    113.85 o
   6   4   2      195.47      241.26     37.77 o
   7   4   2     1813.05     1554.58     93.54 o
   8   4   2        0.38      -35.33     23.55 o
   9   4   2     1597.60     1585.80     95.72 o
 -11   5   2        1.32      -23.02     23.55 o
 -10   5   2      550.43      534.25     50.67 o
  -9   5   2      259.06      323.82     37.97 o
  -8   5   2     2555.14     2586.29    120.66 o
  -7   5   2      734.95      826.84     53.05 o
  -6   5   2     6925.23     7159.93    283.33 o
  -5   5   2     6224.24     6548.41    172.40 o
  -4   5   2     5924.14     6150.64    139.07 o
  -3   5   2     6434.43     7004.07    157.00 o
  -2   5   2     2664.97     2741.43    110.31 o
  -1   5   2     6469.61     7011.19    158.87 o
   0   5   2     2561.90     2487.14     63.30 o
   1   5   2    13336.47    13257.52    480.20 o
   2   5   2      907.66      767.90     49.55 o
   3   5   2     8375.85     7914.07    303.84 o
   4   5   2      169.65      139.32     29.24 o
   5   5   2     1968.90     1775.66     95.59 o
   6   5   2      111.04      134.95     33.94 o
   7   5   2     2428.13     2379.56    126.68 o
   8   5   2      168.96      128.34     38.90 o
   9   5   2      798.42      791.43     49.91 o
 -11   6   2       81.50       71.64     30.56 o
 -10   6   2      334.87      369.46     43.99 o
  -9   6   2      686.58      669.59     52.79 o
  -8   6   2     1937.43     1893.94     96.19 o
  -7   6   2     4014.94     3900.54    168.03 o
  -6   6   2     3734.96     3836.37    163.79 o
  -5   6   2     5406.26     5661.18    129.87 o
  -4   6   2      345.90      359.51     15.82 o
  -3   6   2     3985.90     3981.81     94.56 o
  -2   6   2      522.12      587.54     49.61 o
  -1   6   2    13169.07    14273.53    315.23 o
   0   6   2      775.73      756.98     27.43 o
   1   6   2    10058.27     9275.81    346.04 o
   2   6   2       25.76       63.44     19.85 o
   3   6   2     2903.35     2571.87    120.86 o
   4   6   2       73.72       66.95     24.87 o
   5   6   2     3000.45     2912.22    140.57 o
   6   6   2      703.09      556.21     58.81 o
   7   6   2     1925.20     1872.97    109.88 o
   8   6   2      349.55      433.56     59.14 o
 -11   7   2      424.03      490.78     54.64 o
 -10   7   2      604.14      507.92     52.06 o
  -9   7   2     1915.93     1696.54     94.00 o
  -8   7   2     1358.25     1330.12     77.73 o
  -7   7   2     4404.84     3998.41    216.88 o
  -6   7   2      860.63      840.09     42.30 o
  -5   7   2     3579.20     3868.44     92.95 o
  -4   7   2      368.12      370.21     17.24 o
  -3   7   2     7094.33     7256.00    165.98 o
  -2   7   2       22.42       27.00      8.69 o
  -1   7   2    14093.83    14485.92    321.95 o
   0   7   2      239.56      183.36     16.20 o
   1   7   2     5838.65     5802.22    229.55 o
   2   7   2      886.65      733.17     54.51 o
   3   7   2     1105.02     1139.21     71.64 o
   4   7   2     1655.65     1545.72     89.97 o
   5   7   2     2752.31     2629.42    134.42 o
   6   7   2     1189.30     1129.42     83.22 o
   7   7   2      984.30     1135.77     88.71 o
   8   7   2      624.35      636.65     70.45 o
 -11   8   2      786.80      766.97     66.42 o
 -10   8   2      300.94      258.19     41.61 o
  -9   8   2     2475.24     2331.98     90.88 o
  -8   8   2       56.82       56.87     25.10 o
  -7   8   2     2594.71     2631.28    104.49 o
  -6   8   2       83.26       62.57     17.66 o
  -5   8   2     3955.91     3583.59    304.23 o
  -4   8   2      231.37      251.04     15.52 o
  -3   8   2    11280.68    11557.64    258.36 o
  -2   8   2     1717.24     1713.18     80.23 o
  -1   8   2    10379.13    10893.91    246.57 o
   0   8   2     1962.87     2054.87     59.10 o
   1   8   2     1366.15     1230.30     73.10 o
   2   8   2     2450.76     2420.84    118.68 o
   3   8   2     2246.20     2277.62    117.02 o
   4   8   2     3191.01     3067.35    148.98 o
   5   8   2     1396.49     1312.20     87.85 o
   6   8   2     1521.56     1707.46    107.50 o
   7   8   2       61.53       97.51     38.30 o
 -10   9   2        3.85       -9.55     18.17 o
  -9   9   2     1704.59     1849.44     78.48 o
  -8   9   2      309.21      320.50     32.08 o
  -7   9   2     1499.50     1475.93     64.47 o
  -6   9   2     1550.72     1523.37     89.87 o
  -5   9   2     4386.95     4202.39    147.85 o
  -4   9   2     2875.90     2746.62     72.53 o
  -3   9   2     6838.84     7167.83    167.83 o
  -2   9   2     4541.95     4424.73    110.10 o
  -1   9   2     1250.46     1272.31     50.64 o
   0   9   2     1176.65     1306.70     54.05 o
   1   9   2      524.60      531.40     49.55 o
   2   9   2     4276.43     4544.66    196.47 o
   3   9   2     1066.14     1117.18     77.93 o
   4   9   2     4579.61     4908.96    217.44 o
   5   9   2       20.02       38.37     30.56 o
   6   9   2      532.89      699.89     71.97 o
   7   9   2       32.48       69.06     38.10 o
 -10  10   2       88.24       78.16     24.34 o
  -9  10   2      710.93      695.57     62.22 o
  -8  10   2      588.00      577.98     42.27 o
  -7  10   2     1109.35     1051.50     54.06 o
  -6  10   2     2526.02     2735.84    100.40 o
  -5  10   2     3144.61     2967.03    104.88 o
  -4  10   2     3643.51     3630.08     93.17 o
  -3  10   2      514.33      497.77     25.91 o
  -2  10   2     1393.56     1354.40     45.34 o
  -1  10   2       52.41       60.75     13.22 o
   0  10   2     3580.99     3597.36    114.94 o
   1  10   2      303.86      283.13     41.54 o
   2  10   2     4108.59     4143.71    185.82 o
   3  10   2       97.70      142.36     37.18 o
   4  10   2     1858.56     1952.75    115.50 o
   5  10   2       38.67       21.43     27.85 o
   6  10   2      622.03      751.75     76.54 o
 -10  11   2      256.49      300.04     36.52 o
  -9  11   2      277.02      290.52     34.80 o
  -8  11   2     1105.32     1102.20     58.22 o
  -7  11   2      717.44      777.47     48.66 o
  -6  11   2     3719.44     3724.46    128.52 o
  -5  11   2      903.55      771.28     45.55 o
  -4  11   2     2356.08     2328.84     88.54 o
  -3  11   2       44.15       29.56     10.54 o
  -2  11   2     2628.26     2702.21     75.94 o
  -1  11   2        2.83        1.20     11.77 o
   0  11   2     5070.48     5117.16    155.33 o
   1  11   2       26.20       48.36     27.32 o
   2  11   2     2563.93     3045.32    150.23 o
   3  11   2      151.66       96.78     35.26 o
   4  11   2      742.41      777.16     73.23 o
   5  11   2      246.99      338.50     54.44 o
  -9  12   2      112.00       92.30     26.40 o
  -8  12   2     1652.03     1643.00     76.10 o
  -7  12   2       86.83      111.71     39.36 o
  -6  12   2     3617.04     3678.93    129.57 o
  -5  12   2       67.15       60.43     21.60 o
  -4  12   2     2252.72     2308.71     90.30 o
  -3  12   2      241.15      250.84     38.67 o
  -2  12   2     2858.71     2957.33     83.31 o
  -1  12   2      410.15      375.81     33.24 o
   0  12   2     3601.25     3932.84    127.90 o
   1  12   2      516.45      480.66     53.52 o
   2  12   2     1074.48     1106.27     81.17 o
   3  12   2      532.17      515.99     61.32 o
   4  12   2      332.01      275.79     50.41 o
  -8  13   2     1831.34     1779.06     80.86 o
  -7  13   2       12.18       -8.07     18.62 o
  -6  13   2     1451.37     1618.30     74.13 o
  -5  13   2      549.42      560.61     43.19 o
  -4  13   2     1153.72     1166.34     91.55 o
  -3  13   2      676.94      655.23     43.86 o
  -2  13   2     2274.63     2387.21     72.13 o
  -1  13   2     1959.08     2030.06    105.81 o
   0  13   2     1450.37     1437.78     64.70 o
   1  13   2      864.87      940.88     74.95 o
   2  13   2       62.89       74.16     33.87 o
   3  13   2      882.65     1095.75     87.65 o
  -7  14   2      410.06      435.81     61.92 o
  -6  14   2      252.50      291.78     35.87 o
  -5  14   2      986.26      916.16     63.47 o
  -4  14   2     1217.36     1218.62     61.71 o
  -3  14   2     1400.45     1420.62     92.48 o
  -2  14   2     1108.99     1109.63     53.28 o
  -1  14   2     1281.21     1227.83     79.15 o
   0  14   2       58.33       73.16     31.75 o
   1  14   2      777.78      774.11     70.19 o
   2  14   2       22.64       -5.82     29.17 o
  -5  15   2     1197.84     1135.64     86.20 o
  -4  15   2      547.09      526.90     60.40 o
  -3  15   2     1396.56     1368.96     94.20 o
  -2  15   2       45.88       71.43     57.32 o
  -1  15   2      848.62     1046.40     55.76 o
   0  15   2        0.81      -23.81     23.55 o
  -1 -15   3     1397.43     1545.82     70.41 o
   0 -15   3       46.73       35.20     20.76 o
   1 -15   3     1014.75     1001.28     82.62 o
   2 -15   3       31.59       65.36     35.79 o
   3 -15   3     2001.22     1857.69    119.14 o
   4 -15   3      143.85      185.42     48.09 o
   5 -15   3     1615.86     1419.17    105.05 o
  -3 -14   3     1638.24     1706.27    106.97 o
  -2 -14   3        0.44      -25.11     16.74 o
  -1 -14   3     1039.71     1144.50    106.17 o
   0 -14   3      151.85      165.00     63.77 o
   1 -14   3     1426.73     1492.44     65.11 o
   2 -14   3      382.83      313.96     51.40 o
   3 -14   3     2260.04     2191.30    131.38 o
   4 -14   3      687.68      533.98     65.89 o
   5 -14   3      766.27      649.28     71.44 o
   6 -14   3      562.06      556.21     68.40 o
   7 -14   3      281.82      323.95     56.16 o
  -4 -13   3       33.25      -15.28     25.53 o
  -3 -13   3     1044.04     1128.56     82.62 o
  -2 -13   3      239.90      227.74     53.12 o
  -1 -13   3     1272.99     1317.49     61.25 o
   0 -13   3      384.55      368.51     34.42 o
   1 -13   3     2532.13     2522.05     91.18 o
   2 -13   3     1504.87     1475.79     99.23 o
   3 -13   3     1171.37     1158.39     85.27 o
   4 -13   3     1038.01     1060.22     85.53 o
   5 -13   3      225.76      243.57     47.89 o
   6 -13   3      663.74      568.12     64.63 o
   7 -13   3       74.94       76.27     37.91 o
   8 -13   3      879.45      903.77     82.76 o
  -5 -12   3     1253.72     1364.46     92.81 o
  -4 -12   3      327.62      307.28     49.09 o
  -3 -12   3      626.32      748.84     66.75 o
  -2 -12   3      431.16      482.64     60.76 o
  -1 -12   3     1842.99     1887.19     75.66 o
   0 -12   3     3029.74     3015.09    103.41 o
   1 -12   3     1874.35     1840.84    115.01 o
   2 -12   3     2964.38     2931.18     98.20 o
   3 -12   3      109.47       63.24     31.95 o
   4 -12   3     1272.79     1167.46     85.27 o
   5 -12   3       28.47        2.12     25.07 o
   6 -12   3     1685.11     1693.43    108.36 o
   7 -12   3       45.65       82.30     26.56 o
   8 -12   3     1860.21     1869.25     83.59 o
  -6 -11   3      588.73      633.74     67.34 o
  -5 -11   3      438.04      347.30     51.33 o
  -4 -11   3      739.73      707.43     66.62 o
  -3 -11   3      612.89      571.49     57.68 o
  -2 -11   3     2990.45     2989.04    155.56 o
  -1 -11   3      496.54      459.36     66.75 o
   0 -11   3     6555.05     7096.92    204.95 o
   1 -11   3       92.42       68.25     18.49 o
   2 -11   3     3437.20     3314.12    106.07 o
   3 -11   3       31.57        3.37     24.81 o
   4 -11   3     2519.74     2563.94     93.85 o
   5 -11   3      337.71      337.11     48.29 o
   6 -11   3     4191.90     4078.19    138.90 o
   7 -11   3      454.50      435.71     38.41 o
   8 -11   3     1286.99     1401.30     97.11 o
   9 -11   3      162.95      208.12     46.17 o
  -7 -10   3      386.83      355.77     55.70 o
  -6 -10   3     1099.13     1076.43     80.24 o
  -5 -10   3      148.34      124.50     33.94 o
  -4 -10   3     2805.77     2460.14    128.20 o
  -3 -10   3      190.41      164.67     25.40 o
  -2 -10   3     8575.99     9044.75    256.59 o
  -1 -10   3       13.88       32.30     16.44 o
   0 -10   3     4586.00     4603.91    140.04 o
   1 -10   3      148.48      111.87     18.90 o
   2 -10   3     3146.51     3301.12    103.86 o
   3 -10   3      126.08      143.74     14.12 o
   4 -10   3     3380.77     3373.02    114.26 o
   5 -10   3     2251.12     2017.11     78.44 o
   6 -10   3     1932.36     1787.24    105.45 o
   7 -10   3      812.53      779.67     67.41 o
   8 -10   3      532.06      507.59     59.01 o
   9 -10   3      262.68      333.41     51.07 o
  -8  -9   3      812.60      939.69     81.70 o
  -7  -9   3       58.39       84.87     34.27 o
  -6  -9   3     1042.20      956.30     75.88 o
  -5  -9   3        0.60       19.38     25.40 o
  -4  -9   3     4977.47     5100.61    220.09 o
  -3  -9   3       91.16      133.26     17.49 o
  -2  -9   3     7135.83     7494.33    170.38 o
  -1  -9   3      422.32      408.92     24.26 o
   0  -9   3     4125.38     4134.42     99.02 o
   1  -9   3      735.40      829.42     25.48 o
   2  -9   3     2355.65     2372.00     70.63 o
   3  -9   3     4235.78     4331.46    105.96 o
   4  -9   3     2399.12     2267.54     82.39 o
   5  -9   3     2697.64     2814.45    141.10 o
   6  -9   3      589.13      511.89     52.59 o
   7  -9   3      917.04      905.49     70.45 o
   8  -9   3       91.42       78.19     31.75 o
   9  -9   3      706.50      664.70     65.89 o
  -8  -8   3      641.44      744.41     70.85 o
  -7  -8   3        7.70       19.98     25.87 o
  -6  -8   3     1475.13     1407.66     89.97 o
  -5  -8   3      283.54      339.43     47.37 o
  -4  -8   3     5217.85     4889.82    143.15 o
  -3  -8   3     1063.16     1090.12     39.31 o
  -2  -8   3     4281.62     4099.25     99.41 o
  -1  -8   3     1064.43     1084.21     44.76 o
   0  -8   3     2058.94     2070.29     54.03 o
   1  -8   3     6122.87     6297.08    126.25 o
   2  -8   3     2457.48     2438.83     53.30 o
   3  -8   3     6950.71     6932.04    133.05 o
   4  -8   3      968.95      942.34     64.63 o
   5  -8   3     2941.25     3075.09    146.73 o
   6  -8   3       15.08       15.88     24.34 o
   7  -8   3     1420.05     1507.55     91.22 o
   8  -8   3       30.58       19.32     27.45 o
   9  -8   3     2014.62     2011.76    116.89 o
  10  -8   3       19.09       11.64     29.64 o
  -9  -7   3      104.64      135.35     40.49 o
  -8  -7   3      732.80      706.57     67.74 o
  -7  -7   3      298.57      298.08     46.97 o
  -6  -7   3     3027.50     2933.39    144.74 o
  -5  -7   3     1031.73     1029.23     49.17 o
  -4  -7   3     3612.14     3647.01    110.59 o
  -3  -7   3     3704.89     3387.49     84.47 o
  -2  -7   3     1443.58     1404.58     42.26 o
  -1  -7   3     3181.96     3089.67     75.51 o
   0  -7   3      740.27      661.68     17.73 o
   1  -7   3    14785.27    15376.37    342.17 o
   2  -7   3     1988.97     1904.96     51.15 o
   3  -7   3    10386.62    10527.96    218.80 o
   4  -7   3       73.91       84.54     25.53 o
   5  -7   3     1962.71     2162.52    109.75 o
   6  -7   3      338.17      334.86     41.61 o
   7  -7   3     4356.88     4531.90    203.48 o
   8  -7   3      331.87      313.83     45.31 o
   9  -7   3     1560.11     1775.59    106.84 o
  10  -7   3      158.05      127.08     36.78 o
  -9  -6   3      308.66      430.52     56.82 o
  -8  -6   3     1226.71     1162.30     82.10 o
  -7  -6   3     1749.97     1533.41     94.73 o
  -6  -6   3     2094.18     2131.96     77.48 o
  -5  -6   3     5730.43     5586.31    157.59 o
  -4  -6   3      479.52      487.84     30.64 o
  -3  -6   3     5311.37     5375.85    122.42 o
  -2  -6   3     1191.19     1217.30     46.52 o
  -1  -6   3    16892.92    18004.86    468.71 o
   0  -6   3      582.67      628.69     21.42 o
   1  -6   3    25030.57    26242.09    566.49 o
   2  -6   3      648.10      677.59     27.81 o
   3  -6   3    11155.79    11181.90    291.87 o
   4  -6   3       57.87       54.11     11.41 o
   5  -6   3     3284.74     3323.96    151.62 o
   6  -6   3     2727.91     2761.73    132.37 o
   7  -6   3     2390.47     2292.31    117.02 o
   8  -6   3      862.91      779.08     60.99 o
   9  -6   3      566.84      579.56     57.68 o
  10  -6   3      265.32      262.76     46.64 o
 -10  -5   3      181.56      275.46     48.82 o
  -9  -5   3     1411.85     1311.60     88.58 o
  -8  -5   3      870.99      746.07     66.28 o
  -7  -5   3     5213.15     5348.22    226.77 o
  -6  -5   3      126.10      161.02     22.06 o
  -5  -5   3     3710.66     3565.99    106.65 o
  -4  -5   3        1.84        8.29      9.76 o
  -3  -5   3     6973.31     7049.21    193.74 o
  -2  -5   3       24.20       26.38      9.32 o
  -1  -5   3    20436.27    20831.41    536.72 o
   0  -5   3     1911.61     2139.54     53.30 o
   1  -5   3     9330.42    10304.86    269.75 o
   2  -5   3      341.71      347.29     46.54 o
   3  -5   3     4216.51     4445.83    121.14 o
   4  -5   3     2824.96     3120.30    141.24 o
   5  -5   3     1704.00     1403.29     77.27 o
   6  -5   3     4610.71     4987.16    213.54 o
   7  -5   3      805.92      766.71     59.34 o
   8  -5   3     1751.50     1745.63     98.50 o
   9  -5   3      202.74      212.22     39.56 o
  10  -5   3      532.94      600.93     61.19 o
 -10  -4   3      125.01      129.20     36.78 o
  -9  -4   3     2220.02     2427.66    128.00 o
  -8  -4   3       55.95       37.24     27.32 o
  -7  -4   3     2854.66     2597.28     87.02 o
  -6  -4   3      783.34      721.54     47.43 o
  -5  -4   3      950.04     1002.09     64.23 o
  -4  -4   3      962.54      900.93     53.19 o
  -3  -4   3     8234.32     7931.00    294.25 o
  -2  -4   3     4238.99     4541.17    126.67 o
  -1  -4   3    11567.04    12204.19    487.18 o
   0  -4   3     3984.61     4271.39    117.45 o
   1  -4   3     1174.75     1079.96     49.32 o
   2  -4   3     8735.44     9864.58    256.31 o
   3  -4   3      266.52      259.08     13.70 o
   4  -4   3     7425.95     8097.38    212.43 o
   5  -4   3     1817.97     1940.91     66.62 o
   6  -4   3     6443.32     7008.51    286.51 o
   7  -4   3      225.98      223.66     35.26 o
   8  -4   3     1700.92     1731.34     99.23 o
   9  -4   3        0.65       -6.81     22.69 o
  10  -4   3      784.33      790.39     69.99 o
  -9  -3   3     1852.52     1731.74     99.69 o
  -8  -3   3       37.05       69.92     27.19 o
  -7  -3   3     1341.31     1181.68     49.49 o
  -6  -3   3      415.51      420.07     27.12 o
  -5  -3   3     3454.90     3403.14    142.62 o
  -4  -3   3     3198.39     2917.71    121.92 o
  -3  -3   3    18508.05    19409.82    686.40 o
  -2  -3   3    15981.62    16957.06    436.47 o
  -1  -3   3     6927.16     7594.82    200.35 o
   0  -3   3     7067.50     7710.67    201.76 o
   1  -3   3      175.70      174.63     13.63 o
   2  -3   3    24015.66    27796.31    706.00 o
   3  -3   3     4547.02     5456.10    145.37 o
   4  -3   3    12700.36    14451.98    372.79 o
   5  -3   3      130.57      134.18     11.97 o
   6  -3   3     2981.68     3002.12    138.66 o
   7  -3   3       70.39       78.26     25.60 o
   8  -3   3     1452.57     1531.36     90.10 o
   9  -3   3      154.68      165.65     36.32 o
  10  -3   3      979.10      945.58     74.95 o
 -11  -2   3     1067.57     1127.63     76.60 o
 -10  -2   3      230.62      225.58     36.71 o
  -9  -2   3     1077.44     1028.80     72.11 o
  -8  -2   3     1019.97      936.62     44.15 o
  -7  -2   3      853.48      722.77     45.12 o
  -6  -2   3     3563.57     3170.90     94.63 o
  -5  -2   3     8112.75     8669.86    321.37 o
  -4  -2   3    10083.46    11035.93    398.83 o
  -3  -2   3     5937.13     6145.29    226.64 o
  -2  -2   3     7395.64     7887.43    206.03 o
  -1  -2   3     2044.28     2123.97     50.44 o
   0  -2   3    17464.93    19510.69    496.70 o
   1  -2   3     5300.92     6006.32    157.53 o
   2  -2   3    37070.98    43680.73   1103.80 o
   3  -2   3       80.24       85.79      9.56 o
   4  -2   3    12851.01    13437.92    433.03 o
   5  -2   3      785.33      825.33     32.02 o
   6  -2   3     1703.64     1865.46     60.10 o
   7  -2   3      632.39      718.88     54.64 o
   8  -2   3     1826.41     1863.78    102.27 o
   9  -2   3      707.71      571.75     54.51 o
  10  -2   3      817.82      846.68     71.05 o
 -11  -1   3      952.70     1110.17     76.34 o
 -10  -1   3      560.77      639.56     53.45 o
  -9  -1   3      289.97      254.78     25.53 o
  -8  -1   3     2161.60     1980.93     69.07 o
  -7  -1   3     2744.75     2537.63     78.65 o
  -6  -1   3     7736.08     8129.52    304.50 o
  -5  -1   3     1158.15     1000.36     52.26 o
  -4  -1   3     9071.57     9075.90    328.58 o
  -3  -1   3       46.48       52.79     11.31 o
  -2  -1   3    10838.45    11931.73    317.00 o
  -1  -1   3       54.81       59.08      9.23 o
   0  -1   3    23486.79    26490.29    920.51 o
   1  -1   3     5220.72     6469.97    169.14 o
   2  -1   3    21624.71    23841.46    606.35 o
   3  -1   3     6380.78     6957.51    183.77 o
   4  -1   3     4144.12     4183.30    115.89 o
   5  -1   3     1358.70     1405.52     47.95 o
   6  -1   3     1310.00     1333.03     48.27 o
   7  -1   3     2118.33     2164.90    108.62 o
   8  -1   3      858.10      790.52     60.93 o
   9  -1   3     1372.59     1403.82     88.71 o
  10  -1   3      212.24      185.56     38.63 o
 -11   0   3      219.20      156.98     34.80 o
 -10   0   3      881.61      783.71     58.54 o
  -9   0   3       93.45       65.23     22.23 o
  -8   0   3     4020.48     3623.94     88.22 o
  -7   0   3      248.22      236.65     23.62 o
  -5   0   3      445.77      243.18     21.50 o
  -4   0   3     1252.39     1087.61     49.94 o
  -3   0   3     2703.78     2983.34    113.52 o
  -2   0   3     6519.42     7007.76    189.86 o
  -1   0   3       49.81       75.25      8.62 o
   0   0   3    17619.68    21017.21    534.03 o
   1   0   3    12699.46    14098.09    360.70 o
   2   0   3     3313.97     3497.69     95.85 o
   3   0   3     3069.22     3247.19     91.32 o
   4   0   3     1672.15     1695.56     80.44 o
   5   0   3     3312.61     3326.70     97.97 o
   6   0   3      700.39      771.88     35.31 o
   7   0   3     4459.14     4578.00    134.09 o
   8   0   3       56.58       57.95     25.47 o
   9   0   3     1337.42     1236.59     81.76 o
  10   0   3       24.52       30.36     28.45 o
 -11   1   3        5.83       -0.86     22.09 o
 -10   1   3     1143.89     1106.66     70.65 o
  -9   1   3        1.50       23.02     18.59 o
  -8   1   3     4170.34     3841.30     90.90 o
  -7   1   3       85.24       94.50     13.38 o
  -6   1   3     5065.31     5147.01    180.83 o
  -5   1   3      307.11      251.02     14.71 o
  -4   1   3     1731.55     1265.56     54.05 o
  -3   1   3     6466.62     3934.01    144.54 o
  -2   1   3    10569.99    11737.85    254.07 o
  -1   1   3    21839.86    25261.35   1068.16 o
   0   1   3     9467.68    10468.13    226.27 o
   1   1   3     6209.79     6867.14    248.01 o
   2   1   3     6883.17     6787.36    247.28 o
   3   1   3     5846.48     6239.99    168.03 o
   4   1   3      665.13      685.44     29.77 o
   5   1   3     7599.34     7980.88    216.99 o
   6   1   3      202.92      189.16     31.29 o
   7   1   3     4013.00     4023.53    121.90 o
   8   1   3        0.28       -0.33     19.91 o
   9   1   3      743.37      681.90     59.07 o
  10   1   3       25.78       22.09     25.73 o
 -11   2   3      154.63      233.12     38.90 o
 -10   2   3     1887.17     2016.59    104.65 o
  -9   2   3      334.17      303.84     35.39 o
  -8   2   3     4638.44     4178.71    177.16 o
  -7   2   3     1412.30     1460.74     49.73 o
  -6   2   3     2241.12     2069.42     64.50 o
  -5   2   3     4054.64     4044.45    109.96 o
  -4   2   3     6728.17     7075.72    184.31 o
  -3   2   3    11860.71    11715.16    323.30 o
  -2   2   3     5597.81     6274.59    138.40 o
  -1   2   3    22058.45    23627.87    622.13 o
   0   2   3      805.22      792.22     29.46 o
   1   2   3    10655.29    11391.69    406.77 o
   2   2   3      283.00      245.62     23.55 o
   3   2   3     6639.18     6632.63    248.87 o
   4   2   3       37.37       58.28     18.79 o
   5   2   3     7899.00     8086.66    305.82 o
   6   2   3       55.53       60.71     15.20 o
   7   2   3     1924.01     1905.51     70.38 o
   8   2   3       30.18       24.40     20.04 o
   9   2   3      398.89      452.81     50.87 o
 -11   3   3      564.57      507.85     51.14 o
 -10   3   3     2643.81     2498.04    122.91 o
  -9   3   3     1204.07     1096.08     67.08 o
  -8   3   3     1588.28     1572.71     81.83 o
  -7   3   3     2736.00     2690.55     80.15 o
  -6   3   3     1831.31     1865.45     56.86 o
  -5   3   3     3648.27     3607.33     98.67 o
  -4   3   3     4924.27     5289.95    120.01 o
  -3   3   3    13622.15    14979.97    324.59 o
  -2   3   3     3538.83     3776.40    103.02 o
  -1   3   3    16438.91    17495.20    378.27 o
   0   3   3     1531.50     1463.77     49.18 o
   1   3   3     6386.45     6606.96    245.43 o
   2   3   3     1600.90     1548.96     73.69 o
   3   3   3    12905.43    12753.17    463.73 o
   4   3   3     2101.72     2260.89    105.05 o
   5   3   3     4540.10     4591.50    189.33 o
   6   3   3      696.25      625.73     52.52 o
   7   3   3      371.79      334.49     42.87 o
   8   3   3      562.58      552.65     37.94 o
   9   3   3      415.52      366.35     46.90 o
 -11   4   3     1049.81     1183.40     78.92 o
 -10   4   3      798.16      805.93     60.46 o
  -9   4   3     1665.94     1731.47     91.49 o
  -8   4   3       35.68       33.41     18.99 o
  -7   4   3     2633.07     2515.97    112.86 o
  -6   4   3      577.82      589.64     24.34 o
  -5   4   3    11241.78    11374.24    250.29 o
  -4   4   3       16.75       14.64      5.56 o
  -3   4   3    14927.39    16282.65    352.62 o
  -2   4   3     1786.10     2100.76     52.67 o
  -1   4   3     3496.17     3563.41     84.36 o
   0   4   3     2274.81     2416.40     75.32 o
   1   4   3    13603.62    13820.01    497.73 o
   2   4   3     5675.51     5995.45    231.14 o
   3   4   3     5697.11     5567.05    220.22 o
   4   4   3     2458.74     2245.94    107.63 o
   5   4   3      979.49      989.77     65.49 o
   6   4   3      836.22      837.55     63.97 o
   7   4   3      183.45      106.17     34.73 o
   8   4   3     1525.93     1586.40     68.21 o
   9   4   3       65.24       43.93     24.94 o
 -11   5   3      767.66      759.76     62.71 o
 -10   5   3       10.90       14.09     22.56 o
  -9   5   3     1376.62     1452.31     80.77 o
  -8   5   3        0.02       -4.83     16.67 o
  -7   5   3     5289.43     5484.16    223.53 o
  -6   5   3      127.54      119.32     17.21 o
  -5   5   3     9672.61    10376.38    230.30 o
  -4   5   3     2468.29     2659.25     65.57 o
  -3   5   3     3111.32     3117.16    116.52 o
  -2   5   3     2704.19     2719.11     74.85 o
  -1   5   3     3599.53     3582.91     86.15 o
   0   5   3     7061.33     7505.00    209.82 o
   1   5   3     6638.00     6555.50    250.72 o
   2   5   3     6090.65     5790.18    228.36 o
   3   5   3     1879.89     1716.39     89.70 o
   4   5   3     2227.94     2048.67    104.65 o
   5   5   3       63.87       70.32     25.47 o
   6   5   3     2587.45     2648.67    132.97 o
   7   5   3      104.25      100.82     35.79 o
   8   5   3     1250.94     1334.03     92.75 o
 -11   6   3      577.24      646.04     57.42 o
 -10   6   3       39.39       42.87     25.47 o
  -9   6   3     2238.84     2121.90    106.97 o
  -8   6   3      223.09      304.43     33.87 o
  -7   6   3     6129.05     6103.30    186.26 o
  -6   6   3     1321.41     1207.01     62.12 o
  -5   6   3     4007.65     3881.58     92.98 o
  -4   6   3     1678.59     1780.61     47.90 o
  -3   6   3     2097.42     2208.12     57.57 o
  -2   6   3     4568.98     4727.57    111.84 o
  -1   6   3     2301.47     2137.75     57.24 o
   0   6   3    10822.77    11552.81    318.79 o
   1   6   3     2379.06     2376.59    109.55 o
   2   6   3     7809.23     7488.90    290.14 o
   3   6   3      237.35      236.76     35.52 o
   4   6   3     2611.83     2506.31    124.43 o
   5   6   3       34.25       69.72     29.90 o
   6   6   3     2478.06     2663.16    137.53 o
   7   6   3        4.93       11.11     28.58 o
   8   6   3     1114.03     1249.09     94.99 o
 -11   7   3      639.42      689.04     60.93 o
 -10   7   3      426.04      454.60     48.29 o
  -9   7   3     2206.55     2367.84     90.95 o
  -8   7   3     1485.35     1458.67     63.09 o
  -7   7   3     4541.27     4685.95    149.43 o
  -6   7   3     2695.47     2866.12     98.22 o
  -5   7   3     1662.12     1621.60     45.68 o
  -4   7   3     3993.84     3935.11     95.23 o
  -3   7   3     1796.06     1698.31    117.54 o
  -2   7   3     8740.24     9085.15    206.07 o
  -1   7   3     1235.32     1209.87     38.98 o
   0   7   3    14415.28    15316.75    422.02 o
   1   7   3       19.03       12.24     15.68 o
   2   7   3     2143.12     1920.40    100.15 o
   3   7   3       22.27       22.56     21.90 o
   4   7   3     2322.98     2088.43    111.73 o
   5   7   3      209.27      238.48     42.67 o
   6   7   3     2296.19     2325.85    129.00 o
   7   7   3      381.86      474.97     62.05 o
 -11   8   3      328.63      277.71     52.66 o
 -10   8   3     1138.96     1104.49     57.58 o
  -9   8   3     1460.20     1405.92     64.24 o
  -8   8   3     2447.39     2521.83    169.05 o
  -7   8   3     1241.84     1285.54     76.08 o
  -6   8   3     1496.63     1618.98     65.88 o
  -5   8   3       21.34       36.15      8.76 o
  -4   8   3     7206.75     7425.02    171.37 o
  -3   8   3      115.88      133.43     22.49 o
  -2   8   3    15711.94    16375.41    362.02 o
  -1   8   3      330.54      356.30     21.36 o
   0   8   3     2760.29     2731.70     92.22 o
   1   8   3     1559.57     1514.69     84.54 o
   2   8   3     1906.92     1960.49    104.72 o
   3   8   3     1092.59     1043.62     73.89 o
   4   8   3     2506.46     2609.58    134.88 o
   5   8   3     1488.51     1437.82     95.92 o
   6   8   3     1018.58     1004.06     83.15 o
   7   8   3      428.91      467.83     64.17 o
 -11   9   3      178.31      168.49     46.90 o
 -10   9   3     1323.35     1438.37     68.39 o
  -9   9   3      183.72      161.56     26.94 o
  -8   9   3     1240.51     1284.51     60.82 o
  -7   9   3       10.81       13.29     16.32 o
  -6   9   3     1700.29     1690.49    137.83 o
  -5   9   3      128.33      115.15     20.45 o
  -4   9   3     7957.84     8176.04    188.92 o
  -3   9   3     1187.73     1092.98     50.81 o
  -2   9   3     4311.34     4328.55    109.14 o
  -1   9   3     1059.96     1058.66     38.84 o
   0   9   3      659.97      610.12     52.19 o
   1   9   3     3302.58     3473.46    157.64 o
   2   9   3     2934.47     3024.48    144.68 o
   3   9   3     3049.58     3160.89    153.87 o
   4   9   3     1045.14      996.45     80.04 o
   5   9   3     1188.85     1229.71     90.03 o
   6   9   3       43.59       38.17     32.02 o
 -10  10   3      839.00      771.73     83.48 o
  -9  10   3       53.14       57.03     28.91 o
  -8  10   3     1420.44     1392.28     66.19 o
  -7  10   3      224.99      269.14     30.31 o
  -6  10   3     3590.41     3615.83    123.27 o
  -5  10   3      723.53      726.42     43.23 o
  -4  10   3     4121.91     3948.21    100.61 o
  -3  10   3      974.44      985.87     49.37 o
  -2  10   3     1018.75      975.76     65.87 o
  -1  10   3     2136.01     2071.79    126.18 o
   0  10   3     1248.14     1448.27     85.07 o
   1  10   3     2957.01     3186.95    150.23 o
   2  10   3     1256.71     1205.49     82.62 o
   3  10   3     2679.75     2898.93    146.46 o
   4  10   3       57.31       38.30     30.63 o
   5  10   3      560.19      521.15     64.43 o
   6  10   3        3.97      -20.51     30.96 o
 -10  11   3      467.69      484.30     70.19 o
  -9  11   3      351.98      370.65     60.60 o
  -8  11   3     1399.50     1432.68     67.81 o
  -7  11   3      673.61      659.31     44.10 o
  -6  11   3     2760.62     2762.80    102.84 o
  -5  11   3     1684.30     1793.88     74.68 o
  -4  11   3     1462.18     1451.18     52.34 o
  -3  11   3     2042.84     2019.42     61.38 o
  -2  11   3      641.95      619.56     39.57 o
  -1  11   3     2323.70     2287.81     68.88 o
   0  11   3      317.82      361.79     45.51 o
   1  11   3     4400.58     4559.75    200.11 o
   2  11   3       76.45       57.29     31.29 o
   3  11   3     1339.45     1367.90     93.47 o
   4  11   3        4.73       21.63     31.55 o
   5  11   3      657.64      760.88     78.13 o
  -9  12   3      545.87      609.13     74.62 o
  -8  12   3      827.87      900.66     85.07 o
  -7  12   3     1586.37     1624.90     74.30 o
  -6  12   3     1461.87     1398.74     77.27 o
  -5  12   3     1553.15     1655.33    130.15 o
  -4  12   3       12.99       11.90     17.84 o
  -3  12   3     2397.80     2446.42     72.31 o
  -2  12   3       31.14       26.49     13.96 o
  -1  12   3     3059.74     3322.41     96.82 o
   0  12   3       65.30       77.66     29.17 o
   1  12   3     2727.50     2605.61    135.02 o
   2  12   3      272.34      306.95     49.48 o
   3  12   3      928.55      947.96     80.31 o
   4  12   3      178.64      227.76     46.84 o
  -8  13   3      440.30      446.33     65.56 o
  -7  13   3     1448.80     1457.93    106.11 o
  -6  13   3       15.95       -8.60     28.25 o
  -5  13   3      952.81     1010.44     56.11 o
  -4  13   3      242.97      260.69     31.54 o
  -3  13   3     1829.80     1804.49     59.20 o
  -2  13   3      316.73      373.21     27.39 o
  -1  13   3     3000.83     3008.27    104.63 o
   0  13   3      459.34      532.00     57.62 o
   1  13   3      621.36      689.84     66.35 o
   2  13   3      721.71      747.98     72.17 o
   3  13   3      341.66      454.47     61.59 o
  -7  14   3      797.66      858.00     84.34 o
  -6  14   3      223.48      163.99     44.52 o
  -5  14   3      810.82      889.15     80.90 o
  -4  14   3      249.22      272.30     33.13 o
  -3  14   3     2510.04     2750.19    104.33 o
  -2  14   3      744.08      749.66     48.92 o
  -1  14   3     1107.95     1019.67    105.38 o
   0  14   3      710.30      872.48     72.44 o
   1  14   3      217.74      273.67     47.56 o
  -6  15   3      142.12      124.63     42.40 o
  -2  15   3      748.23      804.71     66.65 o
  -1  15   3      169.48      238.35     42.21 o
  -1 -15   4      266.82      267.08     34.04 o
   0 -15   4      807.52      862.35     51.51 o
   1 -15   4       74.39       54.05     35.46 o
   2 -15   4     1269.00     1152.44     91.16 o
   3 -15   4       33.94       37.24     36.71 o
   4 -15   4     2093.64     2167.02    134.75 o
   5 -15   4       11.66       25.73     32.02 o
  -3 -14   4      348.96      404.79     55.90 o
  -2 -14   4     1307.39     1470.47     68.19 o
  -1 -14   4       66.11       47.25     21.04 o
   0 -14   4      939.14      875.33     49.85 o
   1 -14   4        1.29       -0.06     16.77 o
   2 -14   4     2219.74     2098.22    126.42 o
   3 -14   4       47.94       38.63     35.26 o
   4 -14   4     2190.99     1989.46    125.42 o
   5 -14   4       88.04       56.16     37.38 o
   6 -14   4      751.24      716.76     76.08 o
  -4 -13   4     1443.59     1356.92     93.01 o
  -3 -13   4       11.44       -0.26     24.67 o
  -2 -13   4     1258.82     1295.63     62.68 o
  -1 -13   4        6.48       18.51     17.58 o
   0 -13   4     1800.91     1686.99     83.75 o
   1 -13   4      158.42      183.52     26.62 o
   2 -13   4     3719.90     3717.43    187.94 o
   3 -13   4      494.66      485.49     61.52 o
   4 -13   4     1301.40     1440.80    100.82 o
   5 -13   4      322.00      314.49     53.19 o
   6 -13   4      297.31      394.33     58.08 o
   7 -13   4      514.07      547.41     68.00 o
  -5 -12   4        4.15       -3.18     25.01 o
  -4 -12   4     1221.14     1111.62     81.24 o
  -3 -12   4      104.50      113.26     25.19 o
  -2 -12   4     1373.41     1354.09     87.12 o
  -1 -12   4      340.99      360.94     34.14 o
   0 -12   4     4266.64     4123.37    136.54 o
   1 -12   4     1741.99     1710.07     68.59 o
   2 -12   4     1189.81     1150.34     52.11 o
   3 -12   4     1566.56     1531.43     99.63 o
   4 -12   4      581.42      628.84     66.09 o
   5 -12   4      934.50      995.53     81.43 o
   6 -12   4      264.69      235.24     48.23 o
   7 -12   4     2186.61     2215.18    131.51 o
   8 -12   4       86.94      184.17     46.11 o
  -6 -11   4     1212.57     1214.49     88.97 o
  -5 -11   4      414.68      361.46     51.86 o
  -4 -11   4      817.45      724.30     65.69 o
  -3 -11   4      489.55      488.06     60.96 o
  -2 -11   4     2261.72     2270.38     85.99 o
  -1 -11   4     3336.64     3388.74     89.61 o
   0 -11   4     1493.27     1543.15     50.03 o
   1 -11   4     3945.63     4011.09     99.03 o
   2 -11   4      394.24      443.58     31.06 o
   3 -11   4     2553.59     2158.88    121.52 o
   4 -11   4      200.20      255.41     44.98 o
   5 -11   4     4072.48     3979.33    193.03 o
   6 -11   4        5.27       -0.48     15.64 o
   7 -11   4     2496.94     2326.05    132.50 o
   8 -11   4       39.65       84.08     36.52 o
  -7 -10   4      798.36      803.02     74.62 o
  -6 -10   4      591.49      612.57     64.56 o
  -5 -10   4      851.22      863.82     73.23 o
  -4 -10   4      690.05      751.69     66.28 o
  -3 -10   4     4304.22     4268.03    117.19 o
  -2 -10   4      706.72      779.61     35.22 o
  -1 -10   4     5591.24     5610.18    131.72 o
   0 -10   4     1029.36     1034.03     37.41 o
   1 -10   4     3514.98     3602.11     94.10 o
   2 -10   4      557.71      470.02     22.89 o
   3 -10   4     3263.33     3338.31    162.47 o
   4 -10   4      102.25      154.43     21.20 o
   5 -10   4     5134.02     4559.22    210.23 o
   6 -10   4      148.07      111.67     36.05 o
   7 -10   4     1655.61     1626.02    101.94 o
   8 -10   4      117.58      133.96     40.82 o
   9 -10   4      258.69      268.58     51.73 o
  -8  -9   4      458.10      538.81     63.57 o
  -7  -9   4      957.46      904.83     77.20 o
  -6  -9   4      260.60      302.18     46.51 o
  -5  -9   4     2175.25     2072.59     78.62 o
  -4  -9   4      289.82      261.90     27.95 o
  -3  -9   4     5143.20     5103.93    122.91 o
  -2  -9   4      193.90      165.66     17.86 o
  -1  -9   4     6729.50     6915.49    155.99 o
   0  -9   4      181.70      167.45     15.74 o
   1  -9   4      841.55      805.64     29.22 o
   2  -9   4      295.32      327.36     15.05 o
   3  -9   4     4565.02     4575.32     92.22 o
   4  -9   4     1432.10     1368.23     86.46 o
   5  -9   4     3895.37     3493.37    167.56 o
   6  -9   4      494.46      445.87     50.87 o
   7  -9   4      623.39      531.14     57.88 o
   8  -9   4      553.43      473.85     57.68 o
   9  -9   4      204.40      148.18     41.01 o
  -8  -8   4       60.71       50.87     29.83 o
  -7  -8   4      621.57      705.58     67.21 o
  -6  -8   4        3.26       -1.64     14.05 o
  -5  -8   4     3761.55     3715.84    116.37 o
  -4  -8   4      218.12      231.38     25.21 o
  -3  -8   4     6038.61     6272.13    164.24 o
  -2  -8   4      245.09      238.98     18.21 o
  -1  -8   4     2082.18     1944.26     83.52 o
   0  -8   4     1121.85     1178.99     79.91 o
   1  -8   4     4221.09     4303.44    104.16 o
   2  -8   4     3142.60     2961.28    165.25 o
   3  -8   4     4903.42     4996.30    141.69 o
   4  -8   4     3539.29     3294.65    155.85 o
   5  -8   4     2368.68     2204.20    117.02 o
   6  -8   4     1165.29     1243.66     81.57 o
   7  -8   4      205.30      183.57     39.16 o
   8  -8   4     2065.36     2019.70    116.56 o
   9  -8   4      161.40      150.96     39.89 o
  -9  -7   4      447.42      495.48     60.93 o
  -8  -7   4       45.24       39.49     29.97 o
  -7  -7   4     1740.59     1646.53    100.22 o
  -6  -7   4      151.88      117.48     22.04 o
  -5  -7   4     7646.34     7424.27    202.57 o
  -4  -7   4     1723.48     1596.44     86.10 o
  -3  -7   4     3960.35     3796.22    108.87 o
  -2  -7   4     1239.72     1199.01     48.29 o
  -1  -7   4     3028.30     2945.41     92.00 o
   0  -7   4     6016.61     6073.62    169.74 o
   1  -7   4     9195.77     9602.23    253.38 o
   2  -7   4     6471.94     6560.32    179.78 o
   3  -7   4     2469.37     2514.32     76.76 o
   4  -7   4     4023.10     3974.43    178.35 o
   5  -7   4      489.54      454.53     46.90 o
   6  -7   4     3061.00     3235.51    154.00 o
   7  -7   4       41.60       75.81     29.70 o
   8  -7   4     2871.21     2907.59    148.91 o
   9  -7   4       21.13       18.59     26.86 o
  10  -7   4      837.85      857.27     76.60 o
  -9  -6   4      833.37      900.60     75.88 o
  -8  -6   4      359.72      316.67     48.29 o
  -7  -6   4     2803.28     2500.81    127.54 o
  -6  -6   4     3339.14     2980.36    182.08 o
  -5  -6   4     3663.52     3299.45    101.01 o
  -4  -6   4     3496.99     3423.41    129.02 o
  -3  -6   4     1202.18     1166.82     97.31 o
  -2  -6   4     6175.44     6218.39    173.77 o
  -1  -6   4     3476.43     3385.99    101.00 o
   0  -6   4    10240.16    11042.63    292.68 o
   1  -6   4     3126.39     3314.01     96.61 o
   2  -6   4    10571.03    11488.15    301.86 o
   3  -6   4       81.71       79.35     10.73 o
   4  -6   4     3437.75     3527.60    100.19 o
   5  -6   4       27.41       14.69     21.90 o
   6  -6   4     4756.96     4832.76    211.42 o
   7  -6   4      131.77      121.92     31.55 o
   8  -6   4     1998.28     1966.58    109.75 o
   9  -6   4      169.88      165.45     37.18 o
  10  -6   4      516.25      571.82     62.65 o
 -10  -5   4      238.13      227.63     46.77 o
  -9  -5   4     1255.83     1165.21     83.75 o
  -8  -5   4     1415.95     1382.20     64.63 o
  -7  -5   4     1561.54     1512.52    184.96 o
  -6  -5   4     4095.70     3857.17    114.53 o
  -5  -5   4      634.69      561.92     26.04 o
  -4  -5   4     1835.48     1789.22     87.12 o
  -3  -5   4      581.37      599.01     29.12 o
  -2  -5   4    10932.43    11085.81    293.33 o
  -1  -5   4      616.55      626.21     34.66 o
   0  -5   4    18297.92    19419.98    420.56 o
   1  -5   4      553.80      607.99     26.03 o
   2  -5   4     3268.07     3185.89     91.03 o
   3  -5   4      498.72      522.51     22.60 o
   4  -5   4     5047.24     5259.23    143.19 o
   5  -5   4     1709.26     1881.24     98.10 o
   6  -5   4     3553.71     3345.65    154.07 o
   7  -5   4      816.28      839.67     62.32 o
   8  -5   4     1011.06      931.89     68.73 o
   9  -5   4      522.90      539.74     58.35 o
  10  -5   4      184.18      179.27     42.34 o
 -10  -4   4      831.53      856.21     72.83 o
  -9  -4   4      937.39      924.54     73.36 o
  -8  -4   4     2888.76     2802.42     94.06 o
  -7  -4   4      595.32      555.55     34.50 o
  -6  -4   4     1887.40     1594.99     57.51 o
  -5  -4   4       44.04       60.73     18.65 o
  -4  -4   4     5520.50     5790.77    223.26 o
  -3  -4   4       19.29       23.10      8.18 o
  -2  -4   4     9737.55     9550.80    253.00 o
  -1  -4   4      511.93      524.87     24.51 o
   0  -4   4     8718.12     8952.22    235.31 o
   1  -4   4       36.44       54.74      8.56 o
   2  -4   4     1315.61     1297.36     59.93 o
   3  -4   4      820.29      774.84     28.76 o
   4  -4   4     4831.21     5108.85    139.01 o
   5  -4   4     4292.40     4369.77    121.32 o
   6  -4   4     3347.02     3344.46    153.34 o
   7  -4   4     2365.88     2360.65    120.73 o
   8  -4   4      318.68      239.67     39.69 o
   9  -4   4      834.27      995.26     75.48 o
  10  -4   4       28.72      -10.32     27.19 o
 -10  -3   4     1619.78     1511.32     95.46 o
  -9  -3   4      235.86      285.58     43.99 o
  -8  -3   4     1421.03     1341.04    112.89 o
  -7  -3   4       50.18       57.52     14.68 o
  -6  -3   4     3085.45     3143.89    137.73 o
  -5  -3   4     1394.60     1473.15     74.29 o
  -4  -3   4    16343.47    16835.96    601.13 o
  -3  -3   4     2480.92     2318.90     97.64 o
  -2  -3   4    18231.44    20259.37    437.22 o
  -1  -3   4     5373.62     6082.57    162.82 o
   0  -3   4     4749.60     4917.76    132.64 o
   1  -3   4     4264.47     4798.77    129.14 o
   2  -3   4     7416.63     7899.05    207.57 o
   3  -3   4     4341.03     4380.48    119.90 o
   4  -3   4     5688.96     6249.60    168.05 o
   5  -3   4     7462.39     7583.36    977.30 o
   6  -3   4     1040.97      926.99     60.99 o
   7  -3   4     2068.14     2166.62    112.66 o
   8  -3   4       37.75        1.46     22.82 o
   9  -3   4     1066.48     1100.38     78.79 o
  10  -3   4        0.93      -15.15     24.87 o
 -11  -2   4        6.06      -17.13     21.50 o
 -10  -2   4     2065.57     2091.34    109.68 o
  -9  -2   4       17.31       17.63     15.35 o
  -8  -2   4     1513.69     1457.46     56.00 o
  -7  -2   4     1378.15     1191.77     46.18 o
  -6  -2   4     5042.78     4987.88    198.19 o
  -5  -2   4     4488.70     4655.87    182.25 o
  -4  -2   4    21975.96    21998.55    776.30 o
  -3  -2   4    13516.75    14929.39    529.81 o
  -2  -2   4     5565.75     5953.15    163.24 o
  -1  -2   4     6941.37     7218.79    194.30 o
   0  -2   4     5050.38     5656.65    149.88 o
   1  -2   4    12025.67    13806.30    355.10 o
   2  -2   4     4511.13     5112.62    137.43 o
   3  -2   4    16607.02    18924.35    485.72 o
   4  -2   4       28.60       20.43     13.43 o
   5  -2   4     3423.71     3313.42    286.84 o
   6  -2   4        5.68        3.32     10.29 o
   7  -2   4     1583.87     1454.16     84.67 o
   8  -2   4      110.79       92.02     29.83 o
   9  -2   4     1676.36     1706.47    103.13 o
  10  -2   4      156.57      172.99     41.15 o
 -11  -1   4       48.62       71.84     28.31 o
 -10  -1   4     1026.18     1018.68     67.41 o
  -9  -1   4      845.96      840.47     33.62 o
  -8  -1   4     1643.91     1267.29     49.16 o
  -7  -1   4     1938.73     2085.65     99.16 o
  -6  -1   4     4226.33     4202.85    167.37 o
  -5  -1   4     8938.85     9172.35    335.66 o
  -4  -1   4     1936.89     2000.38     84.94 o
  -3  -1   4     2551.23     2593.25     77.45 o
  -2  -1   4      293.20      286.00     19.78 o
  -1  -1   4    10219.34    11065.67    240.01 o
   0  -1   4     1907.85     2202.30     62.15 o
   1  -1   4    18905.50    21831.91    556.57 o
   2  -1   4        3.30        6.97      6.38 o
   3  -1   4     7252.68     7579.56    201.30 o
   4  -1   4      401.08      427.61     22.10 o
   5  -1   4     2165.78     2055.19    227.80 o
   6  -1   4      641.35      666.77     31.75 o
   7  -1   4     2410.39     2518.55    124.96 o
   8  -1   4      788.30      824.06     64.50 o
   9  -1   4     1046.04     1029.00     75.15 o
  10  -1   4      371.63      388.18     52.06 o
 -11   0   4      230.87      203.22     36.25 o
 -10   0   4      221.92      265.67     36.19 o
  -9   0   4     1139.53     1143.71     67.14 o
  -8   0   4     1440.49     1258.50     38.56 o
  -7   0   4     5181.09        9.66      7.67 o
  -6   0   4     1128.63     1228.85     61.59 o
  -5   0   4     6343.79     6342.49    235.24 o
  -4   0   4       39.20       59.01     12.70 o
  -3   0   4    11884.94    12432.92    333.33 o
  -2   0   4       42.99       44.57     10.02 o
  -1   0   4    29910.72    31348.86    670.81 o
   0   0   4       72.58       86.95      8.24 o
   1   0   4    12949.41    12397.69   1831.66 o
   2   0   4      533.13      520.75     22.10 o
   3   0   4     3510.45     3666.78    103.29 o
   4   0   4     1090.17     1060.58     39.41 o
   5   0   4     1722.08     1725.42     97.87 o
   6   0   4     2541.78     2477.95     79.73 o
   7   0   4     1213.12     1118.38     47.36 o
   8   0   4     1434.85     1489.02     89.37 o
   9   0   4      380.73      397.51     49.68 o
 -11   1   4      541.48      678.00     57.75 o
 -10   1   4      178.98      127.94     29.57 o
  -9   1   4     2350.03     2192.35    106.64 o
  -8   1   4      351.27      310.21     22.43 o
  -7   1   4     5532.94     5470.47    151.25 o
  -6   1   4       36.30       74.69     11.74 o
  -5   1   4     9832.25        4.10      4.37 o
  -4   1   4     1325.44     1401.58     47.70 o
  -3   1   4     9920.18    10670.30    287.68 o
  -2   1   4      613.50      504.65     29.80 o
  -1   1   4    15020.70    16632.58    358.07 o
   0   1   4     4281.53     4575.90    121.71 o
   2   1   4     4249.87     4306.16    118.30 o
   3   1   4     2618.33     2678.88     79.40 o
   4   1   4     3395.78     3174.09     94.14 o
   5   1   4     2151.82     1965.32     65.87 o
   6   1   4     5140.31     5241.11    151.18 o
   7   1   4      485.69      458.97     30.99 o
   8   1   4     1650.88     1681.13     96.71 o
   9   1   4       95.94       55.37     28.11 o
 -11   2   4      848.28      977.33     70.19 o
 -10   2   4       48.79       40.02     21.96 o
  -9   2   4     4162.37     4124.33    177.95 o
  -8   2   4       18.06       41.93     20.34 o
  -7   2   4     5135.55     5165.78    142.68 o
  -6   2   4     1455.44     1693.88     53.30 o
  -5   2   4     4747.72     4928.85    132.47 o
  -4   2   4     2651.31     2722.41     83.38 o
  -3   2   4    12335.09    13873.79    301.52 o
  -2   2   4    10301.62    11847.92    317.80 o
  -1   2   4    20063.67    22125.50    583.97 o
   0   2   4     9031.55    10234.62    276.57 o
   1   2   4     5652.82     5755.78    214.27 o
   2   2   4     5395.19     5274.72    200.31 o
   3   2   4     2345.36     2087.90     92.61 o
   4   2   4     9336.40     9508.44    255.38 o
   5   2   4      491.32      429.13     27.55 o
   6   2   4     4768.74     4904.18    144.94 o
   7   2   4       61.64       58.59     16.65 o
   8   2   4      741.40      685.67     59.21 o
   9   2   4       40.73       72.04     27.32 o
 -11   3   4     1699.08     1531.76     90.50 o
 -10   3   4       80.96       94.73     26.92 o
  -9   3   4     3813.40     4092.71    177.16 o
  -8   3   4     1043.08     1009.55     59.93 o
  -7   3   4     1805.49     1913.08     82.82 o
  -6   3   4     1931.15     1906.31     57.69 o
  -5   3   4     3979.17     3995.93     94.19 o
  -4   3   4    10938.92    11821.50    258.60 o
  -3   3   4    15686.36    17037.85    368.54 o
  -2   3   4    26252.76    28919.97    620.71 o
  -1   3   4     6450.46     7458.23    235.97 o
   0   3   4     1826.60     1833.50     70.39 o
   1   3   4       11.38       31.62     14.22 o
   2   3   4     6211.50     6004.71    228.82 o
   3   3   4        9.52       25.27     16.87 o
   4   3   4     7795.33     7563.99    288.75 o
   5   3   4       14.86        2.58     19.85 o
   6   3   4     1042.20      951.16    110.97 o
   7   3   4      192.71      161.64     23.49 o
   8   3   4      664.80      711.65     43.38 o
   9   3   4      388.71      359.47     48.36 o
 -11   4   4     1541.90     1496.43     88.25 o
 -10   4   4      544.20      588.42     50.61 o
  -9   4   4      396.01      380.38     38.70 o
  -8   4   4     1115.90     1164.81     64.83 o
  -7   4   4      506.75      517.96     24.44 o
  -6   4   4     4635.94     4894.07    114.83 o
  -5   4   4     2853.14     3137.94     88.97 o
  -4   4   4    10874.91    11538.60    253.61 o
  -3   4   4      630.98      596.20     20.52 o
  -2   4   4     8142.08     8562.62    190.88 o
  -1   4   4       53.02       51.89     10.96 o
   0   4   4    10040.92    10068.85    275.87 o
   1   4   4      332.95      273.54     28.97 o
   2   4   4     9438.61     9122.80    339.96 o
   3   4   4      955.28      849.73     56.36 o
   4   4   4     4749.33     4539.37    189.53 o
   5   4   4      543.60      637.84     53.78 o
   6   4   4      472.12      503.35     50.94 o
   7   4   4     1114.10     1163.51     67.34 o
   8   4   4      688.46      748.11     66.58 o
 -11   5   4      339.88      330.17     42.01 o
 -10   5   4      687.56      720.27     54.71 o
  -9   5   4       64.75       78.92     23.95 o
  -8   5   4     1677.00     1773.27     69.22 o
  -7   5   4      219.07      208.26     38.67 o
  -6   5   4     7545.11     7580.86    171.72 o
  -5   5   4       60.60       60.76      8.63 o
  -4   5   4     6643.14     6907.14    156.61 o
  -3   5   4      627.90      667.50     67.46 o
  -2   5   4     3825.85     3873.21     92.95 o
  -1   5   4      842.73      884.19     51.63 o
   0   5   4    12545.08    12330.72    337.01 o
   1   5   4     1929.15     1820.38     87.12 o
   2   5   4     8652.59     8792.90    333.54 o
   3   5   4     1981.86     1894.67     97.77 o
   4   5   4     1165.18     1162.49     74.22 o
   5   5   4     1532.22     1366.64     83.22 o
   6   5   4      599.16      623.82     60.33 o
   7   5   4     1322.14     1318.22     88.11 o
   8   5   4      208.01      219.47     29.56 o
 -11   6   4       57.37       11.31     27.19 o
 -10   6   4     1155.84     1190.41    143.15 o
  -9   6   4       32.02       16.25     16.19 o
  -8   6   4     3148.50     2969.68    103.05 o
  -7   6   4       60.63       54.08     15.92 o
  -6   6   4     8391.75     8599.40    194.69 o
  -5   6   4      310.43      341.67     17.04 o
  -4   6   4     4542.78     4594.18    108.87 o
  -3   6   4      786.21      801.96     47.09 o
  -2   6   4     6376.60     6566.68    151.72 o
  -1   6   4     2309.82     2342.03     62.08 o
   0   6   4    11026.73    11822.95    327.55 o
   1   6   4     4175.05     4034.23    168.42 o
   2   6   4     3137.34     2918.44    134.02 o
   3   6   4     2800.10     2576.57    125.16 o
   4   6   4      277.56      280.09     42.21 o
   5   6   4     1579.51     1580.91     95.92 o
   6   6   4      169.27      143.15     39.56 o
   7   6   4     1468.43     1585.60    101.74 o
   8   6   4       22.05       49.94     19.79 o
 -11   7   4       21.70       50.87     34.73 o
 -10   7   4     1340.03     1340.61     63.81 o
  -9   7   4      173.25      198.43     25.94 o
  -8   7   4     4106.43     4048.72    133.41 o
  -7   7   4     1163.62     1095.30     50.45 o
  -6   7   4     3725.35     3908.93    134.12 o
  -5   7   4     1612.44     1618.38     46.48 o
  -4   7   4     2273.70     2327.59     74.35 o
  -3   7   4     3883.47     4093.95    100.41 o
  -2   7   4     5611.57     5953.85    140.51 o
  -1   7   4     9584.91     9988.94    226.35 o
   0   7   4     6086.19     6112.67    240.73 o
   1   7   4     2967.71     3043.60    137.80 o
   2   7   4       13.61        6.02     20.97 o
   3   7   4     2556.56     2490.17    125.62 o
   4   7   4       53.65       80.24     30.30 o
   5   7   4     2406.97     2319.90    126.68 o
   6   7   4       13.98       -7.48     28.71 o
   7   7   4     1174.14     1005.38     84.41 o
 -11   8   4      339.43      323.68     57.62 o
 -10   8   4     1380.37     1185.78     95.79 o
  -9   8   4      680.68      734.04     45.24 o
  -8   8   4     2018.28     1996.17     79.38 o
  -7   8   4     1165.02     1269.44     57.12 o
  -6   8   4      348.09      378.11     29.80 o
  -5   8   4     2590.70     2545.04     67.54 o
  -4   8   4      697.42      648.39     26.60 o
  -3   8   4     6748.39     6726.31    157.94 o
  -2   8   4     1136.09     1163.36     39.50 o
  -1   8   4     7749.97     7775.63    182.13 o
   0   8   4       52.94       58.08     22.36 o
   1   8   4     1434.91     1325.96     80.90 o
   2   8   4       79.59       72.30     27.39 o
   3   8   4     2610.39     2594.23    132.50 o
   4   8   4      355.27      317.80     48.42 o
   5   8   4     3192.74     3432.18    169.81 o
   6   8   4      360.42      265.93     50.41 o
 -11   9   4      642.79      582.54     75.55 o
 -10   9   4     1086.02      971.31     92.48 o
  -9   9   4      628.63      668.40     75.28 o
  -8   9   4       85.28       52.59     31.42 o
  -7   9   4     1137.07     1138.94     54.89 o
  -6   9   4       19.59       33.64     16.63 o
  -5   9   4     3753.48     3713.88     93.98 o
  -4   9   4      192.62      208.66     21.23 o
  -3   9   4     6853.55     7116.62    168.10 o
  -2   9   4      259.17      275.93     20.58 o
  -1   9   4     2390.96     2456.70     70.22 o
   0   9   4      409.39      369.06     42.93 o
   1   9   4     3021.52     3105.59    146.92 o
   2   9   4      641.75      674.49     62.58 o
   3   9   4     2658.04     2830.72    144.21 o
   4   9   4      995.32      901.79     76.54 o
   5   9   4      855.60      893.52     80.97 o
   6   9   4      294.88      278.50     54.31 o
 -10  10   4      152.12       92.41     37.97 o
  -9  10   4      919.99     1020.80     93.41 o
  -8  10   4       75.51       76.87     36.45 o
  -7  10   4     1687.20     1504.30    104.32 o
  -6  10   4      112.33       88.20     36.12 o
  -5  10   4     6633.92     6582.08    203.48 o
  -4  10   4        8.32       11.07     10.22 o
  -3  10   4     3180.16     3249.85     87.00 o
  -2  10   4      377.40      378.96     24.68 o
  -1  10   4     3052.55     3162.60     87.23 o
   0  10   4      586.18      638.50     55.90 o
   1  10   4     2879.62     3208.92    153.67 o
   2  10   4     1405.99     1582.43     97.05 o
   3  10   4     1336.67     1173.74     85.87 o
   4  10   4      653.84      692.09     70.45 o
   5  10   4      137.89      164.92     45.84 o
 -10  11   4       20.23       -7.94     31.89 o
  -9  11   4     1062.68     1100.11     93.94 o
  -8  11   4      136.57      163.79     45.05 o
  -7  11   4     2172.85     2125.08    133.10 o
  -6  11   4      380.09      413.98     56.96 o
  -5  11   4     3732.87     3531.00    123.25 o
  -4  11   4      398.92      323.94     33.88 o
  -3  11   4     1457.95     1350.31     47.24 o
  -2  11   4     1377.91     1428.57     49.87 o
  -1  11   4      932.30      996.76     51.19 o
   0  11   4     2077.18     2100.47    111.86 o
   1  11   4     1609.38     1639.59     98.10 o
   2  11   4     1630.71     1880.64    111.40 o
   3  11   4       91.20       90.76     34.13 o
   4  11   4      983.80     1210.92     94.80 o
  -9  12   4      707.68      777.62     84.21 o
  -8  12   4      318.03      343.60     59.14 o
  -7  12   4     1818.52     1806.75    121.06 o
  -6  12   4      764.05      701.08     73.56 o
  -5  12   4      508.84      545.43     65.03 o
  -4  12   4     1822.93     1866.86     77.57 o
  -3  12   4       79.94       67.20     15.91 o
  -2  12   4     1629.04     1657.25    107.24 o
  -1  12   4      331.49      315.48     44.65 o
   0  12   4     3134.30     3155.47    151.75 o
   1  12   4       52.34       63.04     31.49 o
   2  12   4     1357.50     1397.60     94.80 o
   3  12   4       46.40      -13.63     29.64 o
  -8  13   4      694.60      752.48     81.70 o
  -7  13   4      300.31      312.31     56.49 o
  -6  13   4     1703.93     1588.65    112.19 o
  -5  13   4       13.03      -10.92     25.67 o
  -4  13   4     1054.64     1127.37     88.31 o
  -3  13   4       22.87       10.24     16.74 o
  -2  13   4     2493.23     2462.49     75.52 o
  -1  13   4        3.67        6.48     24.28 o
   0  13   4     2137.45     2060.58    115.57 o
   1  13   4       82.76       97.84     32.08 o
   2  13   4      617.64      611.12     66.95 o
  -7  14   4        4.84      -12.77     29.50 o
  -6  14   4      831.19      942.67     88.97 o
  -5  14   4        7.21       17.79     29.90 o
  -4  14   4     1654.12     1838.17    120.46 o
  -3  14   4       24.38        7.35     17.13 o
  -2  14   4     2149.91     2235.45     87.75 o
  -1  14   4      237.91      236.49     41.74 o
   0  14   4      940.07      905.69     75.28 o
   1  14   4      135.74      128.73     39.10 o
  -5  15   4      158.30      168.62     44.79 o
  -4  15   4     1863.16     1928.94    123.77 o
  -2  15   4      926.33     1085.23     73.96 o
  -1 -15   5      603.75      641.62     46.49 o
   0 -15   5      568.18      561.30     43.00 o
   1 -15   5      516.15      490.45     63.77 o
   2 -15   5      252.10      308.73     55.17 o
   3 -15   5     1088.30     1007.10     91.49 o
   4 -15   5      337.73      385.14     64.23 o
  -3 -14   5      924.48     1023.44     81.70 o
  -2 -14   5      516.02      491.37     41.63 o
  -1 -14   5      798.42      845.18     50.85 o
   0 -14   5      181.61      158.44     26.78 o
   1 -14   5      967.10      969.86     83.02 o
   2 -14   5      305.14      252.64     49.42 o
   3 -14   5     2150.63     2288.87    137.13 o
   4 -14   5       84.70      102.73     40.42 o
   5 -14   5     1269.88     1220.64     95.06 o
   6 -14   5       19.03       24.61     37.18 o
  -4 -13   5      657.90      650.48     66.28 o
  -3 -13   5     1161.65     1245.36     62.89 o
  -2 -13   5      105.91      113.31     23.31 o
  -1 -13   5      718.91      709.85     46.00 o
   0 -13   5       13.75       15.26     17.56 o
   1 -13   5     3658.86     3610.97    132.77 o
   2 -13   5        0.32       27.39     31.82 o
   3 -13   5     2512.43     2437.71    139.05 o
   4 -13   5       77.27       84.61     36.32 o
   5 -13   5      616.17      654.38     70.72 o
   6 -13   5      107.91      136.87     42.87 o
   7 -13   5      676.83      775.50     80.84 o
  -5 -12   5     1440.37     1366.57     92.81 o
  -4 -12   5       27.90       15.55     26.86 o
  -3 -12   5     1189.61     1151.08     58.31 o
  -2 -12   5        2.33       -0.81     12.73 o
  -1 -12   5     2762.88     2865.72     80.23 o
   0 -12   5      353.58      345.68     76.75 o
   1 -12   5     3740.35     3737.00    152.87 o
   2 -12   5      981.35      877.51     75.22 o
   3 -12   5     1867.77     1865.69    115.70 o
   4 -12   5      222.44      192.97     42.73 o
   5 -12   5      551.10      556.21     65.29 o
   6 -12   5      937.92      922.82     82.69 o
   7 -12   5      893.31      659.01     71.64 o
  -6 -11   5        3.07      -14.02     27.19 o
  -5 -11   5     1532.80     1375.51     93.14 o
  -4 -11   5      100.76      102.46     46.60 o
  -3 -11   5     1933.50     1899.22     61.54 o
  -2 -11   5      441.11      396.67     27.25 o
  -1 -11   5     3792.80     3834.50     97.92 o
   0 -11   5     2567.37     2556.52     70.55 o
   1 -11   5     1896.19     1851.51     54.98 o
   2 -11   5     1169.49     1060.63     37.79 o
   3 -11   5      681.61      786.29     70.52 o
   4 -11   5     1124.81     1070.21     81.50 o
   5 -11   5      401.48      393.74     56.30 o
   6 -11   5     2363.09     2265.58    131.18 o
   7 -11   5      210.96      169.61     43.93 o
   8 -11   5      868.56      844.83     79.52 o
  -7 -10   5     1463.80     1693.30    108.89 o
  -6 -10   5      178.06      202.76     41.48 o
  -5 -10   5      718.86      596.48     41.65 o
  -4 -10   5      799.87      721.86     42.99 o
  -3 -10   5     2117.01     2140.61     65.37 o
  -2 -10   5     2554.33     2560.10     71.19 o
  -1 -10   5     2092.90     2131.12     60.84 o
   0 -10   5     3472.55     3548.20     96.08 o
   1 -10   5     1041.67      947.23     33.79 o
   2 -10   5     2320.83     2242.78     59.51 o
   3 -10   5      110.72      124.17     32.88 o
   4 -10   5     3528.10     3657.36    178.21 o
   5 -10   5       38.57       99.69     34.47 o
   6 -10   5     2683.18     2743.47    147.52 o
   7 -10   5       40.12       40.95     30.03 o
   8 -10   5      515.92      530.14     63.37 o
  -8  -9   5      375.29      364.90     56.10 o
  -7  -9   5      722.46      603.57     63.97 o
  -6  -9   5      414.94      413.67     36.60 o
  -5  -9   5      750.93      730.98     43.52 o
  -4  -9   5     2188.24     2117.76     76.31 o
  -3  -9   5     1582.05     1399.34     46.46 o
  -2  -9   5     4420.16     4322.47    104.96 o
  -1  -9   5     1188.96     1217.44     51.45 o
   0  -9   5     1892.10     1891.51     69.01 o
   1  -9   5        9.62        7.87     13.27 o
   2  -9   5     4573.46     4426.58    223.96 o
   3  -9   5        6.22       41.28     26.66 o
   4  -9   5     4550.38     4444.05    203.55 o
   5  -9   5       60.64       60.20     27.52 o
   6  -9   5     1962.58     2014.60    114.44 o
   7  -9   5       79.57       56.36     30.96 o
   8  -9   5      551.43      390.43     54.05 o
   9  -9   5      213.62      202.89     47.23 o
  -8  -8   5      466.28      429.79     57.75 o
  -7  -8   5      361.17      394.42     35.96 o
  -6  -8   5     1393.69     1294.48     57.69 o
  -5  -8   5      952.04      969.96     47.01 o
  -4  -8   5     5900.83     5455.07    221.61 o
  -3  -8   5      863.21      718.95     39.89 o
  -2  -8   5     6234.66     6462.95    185.03 o
  -1  -8   5      145.95      181.83     29.31 o
   0  -8   5     1557.85     1428.45     54.59 o
   1  -8   5      955.58      960.60     58.21 o
   2  -8   5     6756.76     6761.36    187.61 o
   3  -8   5      974.86      955.76     39.17 o
   4  -8   5     5312.06     5183.03    228.16 o
   5  -8   5      514.90      525.45     53.78 o
   6  -8   5      821.75      714.25     62.65 o
   7  -8   5      632.75      593.72     59.67 o
   8  -8   5      797.59      720.66     68.47 o
   9  -8   5      876.27      832.59     75.55 o
  -9  -7   5        9.44       -8.67     26.33 o
  -8  -7   5      904.25      937.36     55.47 o
  -7  -7   5      171.67      163.94     24.40 o
  -6  -7   5     4241.05     4084.50    124.66 o
  -5  -7   5       27.70       31.21     17.33 o
  -4  -7   5     9946.21    10677.78    402.67 o
  -3  -7   5      321.14      297.86     25.40 o
  -2  -7   5     3669.71     3851.46    116.42 o
  -1  -7   5     1181.70     1249.05     67.97 o
   0  -7   5     6252.38     6364.57    177.57 o
   1  -7   5     5056.34     5185.54    146.74 o
   2  -7   5     8305.88     8840.41    238.05 o
   3  -7   5     3443.13     3444.35    146.03 o
   4  -7   5     2124.31     2096.37    109.75 o
   5  -7   5     1067.80     1026.68     70.98 o
   6  -7   5      433.40      419.80     47.76 o
   7  -7   5     2051.51     2091.93    116.56 o
   8  -7   5      285.97      307.21     48.23 o
   9  -7   5     1038.04     1154.23     86.59 o
  -9  -6   5       20.04       31.75     29.50 o
  -8  -6   5     2202.68     2036.59    128.93 o
  -7  -6   5       11.34       25.13     18.13 o
  -6  -6   5     7716.20     7394.75    200.73 o
  -5  -6   5      286.43      269.90     37.38 o
  -4  -6   5     2115.72     2132.09    102.80 o
  -3  -6   5     1811.64     1843.64     64.26 o
  -2  -6   5     3114.33     3050.54     93.87 o
  -1  -6   5     4306.82     4354.98    126.22 o
   0  -6   5     6513.44     6699.14    184.04 o
   1  -6   5    10362.45    10831.48    286.82 o
   2  -6   5     1063.67     1055.72     39.45 o
   3  -6   5     3523.53     3641.86    104.81 o
   4  -6   5      101.33       70.65     11.23 o
   5  -6   5     3334.39     3512.56    162.60 o
   6  -6   5       37.66       32.35     23.75 o
   7  -6   5     2881.28     2825.63    141.76 o
   8  -6   5       42.45       45.84     28.31 o
   9  -6   5      887.89      898.68     74.88 o
 -10  -5   5      660.40      652.39     67.67 o
  -9  -5   5      130.76      142.89     25.27 o
  -8  -5   5     2754.57     2779.85    115.50 o
  -7  -5   5      918.67      893.17    116.86 o
  -6  -5   5     3035.09     3289.42    148.18 o
  -5  -5   5      523.78      570.56     46.70 o
  -4  -5   5      816.79      795.61     51.47 o
  -3  -5   5     4402.87     4488.47    128.58 o
  -2  -5   5     2992.77     3160.83     94.57 o
  -1  -5   5     9050.25     9515.29    254.06 o
   0  -5   5     1493.05     1509.12     50.83 o
   1  -5   5     7905.23     8337.56    222.13 o
   2  -5   5      154.10      199.66     15.12 o
   3  -5   5     6578.33     7074.75    190.24 o
   4  -5   5       29.85       38.59     11.35 o
   5  -5   5     2995.02     3092.42    144.34 o
   6  -5   5        2.95       13.30     19.91 o
   7  -5   5     2641.08     2740.49    137.66 o
   8  -5   5       87.59      115.70     33.87 o
   9  -5   5      668.70      711.27     66.55 o
 -10  -4   5      624.44      741.24     68.93 o
  -9  -4   5      803.78      748.31     93.47 o
  -8  -4   5     1989.05     1998.26    183.51 o
  -7  -4   5     1613.23     1470.60     56.12 o
  -6  -4   5      948.41      978.46     62.78 o
  -5  -4   5     2986.91     3090.97    132.77 o
  -4  -4   5     2618.69     2696.63    116.49 o
  -3  -4   5     7453.88     7323.65    165.32 o
  -2  -4   5     4404.83     4529.52    127.18 o
  -1  -4   5    14870.51    15658.96    406.16 o
   0  -4   5       58.50       74.50     17.63 o
   1  -4   5     8130.35     8553.82    303.64 o
   2  -4   5      299.92      332.52     18.72 o
   3  -4   5     6288.73     6725.31    180.74 o
   4  -4   5      387.47      417.15     92.58 o
   5  -4   5     5348.82     5286.17    224.59 o
   6  -4   5     1472.95     1414.20     84.08 o
   7  -4   5     1636.00     1553.19     91.75 o
   8  -4   5      425.49      450.96     51.14 o
   9  -4   5      261.85      304.17     45.71 o
 -10  -3   5      873.97      880.42     72.50 o
  -9  -3   5     1575.25     1421.98     59.15 o
  -8  -3   5      789.95      747.24     38.38 o
  -7  -3   5     3156.92     3565.41    156.25 o
  -6  -3   5      220.60      169.42     27.98 o
  -5  -3   5     5676.73     5645.11    219.03 o
  -4  -3   5       43.22       65.76     16.80 o
  -3  -3   5    19263.41    20574.90    445.03 o
  -2  -3   5      351.91      442.13     19.59 o
  -1  -3   5    10714.69    11672.50    303.69 o
   0  -3   5     2045.50     2212.14     65.67 o
   1  -3   5     1731.47     1620.40     50.58 o
   2  -3   5     2427.33     2807.31    112.29 o
   3  -3   5    10520.47    11415.14    298.12 o
   4  -3   5     6233.43     6844.86    184.66 o
   5  -3   5     5228.74     5682.57    157.25 o
   6  -3   5     2428.97     2697.96    132.17 o
   7  -3   5      679.12      685.87     59.27 o
   8  -3   5      609.28      683.29     62.51 o
   9  -3   5      126.92      142.62     37.71 o
 -11  -2   5     1164.66     1327.08     84.08 o
  -9  -2   5     1224.37     1105.49     69.46 o
  -8  -2   5       41.50       28.00     12.88 o
  -7  -2   5     2716.33     2649.86    120.66 o
  -6  -2   5        1.81       21.30     15.02 o
  -5  -2   5    12192.01    12770.57    462.21 o
  -4  -2   5     1915.78     2007.71     65.55 o
  -3  -2   5    11215.80    11436.01    308.11 o
  -2  -2   5     3969.31     4242.55     97.73 o
  -1  -2   5     3453.46     3684.24    101.78 o
   0  -2   5     3718.03     1576.28     70.39 o
   1  -2   5     4907.61     5181.48    139.80 o
   2  -2   5    13652.40    16210.36    417.98 o
   3  -2   5     4232.10     4306.33    120.28 o
   4  -2   5     6134.11     6702.36    192.24 o
   5  -2   5     1499.07     1556.41     54.42 o
   6  -2   5     1232.10     1292.09     78.06 o
   7  -2   5       55.71       73.43     28.05 o
   8  -2   5     1455.85     1619.87     98.77 o
   9  -2   5        0.14        3.90     25.53 o
 -11  -1   5      945.50     1024.77     71.51 o
 -10  -1   5       24.86       13.03     20.18 o
  -9  -1   5      904.81      845.35     40.80 o
  -8  -1   5      483.49      456.98     43.66 o
  -7  -1   5     4649.22     4681.67    187.74 o
  -6  -1   5     1074.96     1083.05     58.81 o
  -5  -1   5    11861.25    11709.16    423.04 o
  -4  -1   5     1338.51     1217.46     43.91 o
  -3  -1   5     3857.53     3765.32    109.69 o
  -2  -1   5     5096.74     5269.97    118.83 o
  -1  -1   5     2439.68     2625.02     62.22 o
   0  -1   5    11447.83    13013.38    334.82 o
   1  -1   5     2757.21     3089.77     87.27 o
   2  -1   5    12070.48    13398.30    347.33 o
   3  -1   5       35.42       59.98     10.65 o
   4  -1   5     2427.57     2567.61     78.15 o
   5  -1   5       12.92       20.10     17.07 o
   6  -1   5     2012.63     2083.66     97.54 o
   7  -1   5       29.63       25.73     22.36 o
   8  -1   5     1935.82     2067.79    113.12 o
   9  -1   5      179.27      164.85     36.98 o
 -11   0   5      428.07      496.87     49.75 o
 -10   0   5      386.17      378.99     39.89 o
  -9   0   5      901.85      833.10     31.35 o
  -8   0   5     1346.60     1256.03     67.41 o
  -7   0   5     3635.29     3562.57    146.26 o
  -6   0   5     3224.03     3090.17    127.01 o
  -5   0   5     2793.19     2937.53     91.04 o
  -4   0   5     5587.43     5910.61    166.55 o
  -3   0   5     1146.54     1325.03     45.93 o
  -2   0   5     5696.86     5985.21    133.38 o
  -1   0   5      812.45      779.17     25.83 o
   0   0   5    11586.21    12913.91    333.00 o
   1   0   5       17.46       34.13     12.37 o
   2   0   5     9312.83    10082.73    264.21 o
   3   0   5       11.73       20.42      8.76 o
   4   0   5     3540.76     3722.42    108.02 o
   5   0   5      456.66      443.10     26.00 o
   6   0   5     3372.22     3329.37    102.17 o
   7   0   5      403.02      351.33     42.21 o
   8   0   5     1686.01     1747.81    101.87 o
   9   0   5      227.06      271.22     44.45 o
 -11   1   5      290.72      318.06     40.95 o
 -10   1   5      592.59      571.75     47.96 o
  -9   1   5     1213.83     1274.36     71.25 o
  -8   1   5     2306.15     2006.08    252.57 o
  -7   1   5     2513.67     2143.77    396.22 o
  -6   1   5     6652.62     5872.68    751.76 o
  -5   1   5      450.12      407.20     32.68 o
  -4   1   5     6124.85     6498.68    182.36 o
  -3   1   5      566.14      537.27     24.95 o
  -2   1   5    10037.79    10380.18    341.11 o
  -1   1   5      509.40      618.17     19.74 o
   0   1   5    19723.52    22884.34    582.97 o
   1   1   5      868.09      590.14     31.42 o
   2   1   5     6902.50     7130.87    190.82 o
   3   1   5     1950.20     1978.72     62.91 o
   4   1   5     3831.34     3790.08    111.03 o
   5   1   5     2303.17     2245.89     74.22 o
   6   1   5     2726.94     2622.08     86.30 o
   7   1   5     1263.76     1290.39     78.32 o
   8   1   5      581.36      548.73     54.77 o
   9   1   5      264.97      319.71     47.56 o
 -11   2   5      226.51      246.02     36.98 o
 -10   2   5     1673.00     1786.24     93.54 o
  -9   2   5      840.39      811.82     54.64 o
  -8   2   5     5150.68     5108.76    241.19 o
  -7   2   5       90.79      115.17     22.92 o
  -6   2   5     5053.92     4716.67    111.44 o
  -5   2   5      286.98      298.60     29.44 o
  -4   2   5     6253.86     6127.54    138.74 o
  -3   2   5      651.73      622.15     54.94 o
  -2   2   5    16645.72    18283.07    488.26 o
  -1   2   5     1160.01     1308.19     34.44 o
   0   2   5    11498.81    12175.32    314.71 o
   1   2   5     3958.13     3880.62    155.79 o
   2   2   5     2172.35     2098.92    100.98 o
   3   2   5     3102.65     3240.86     96.33 o
   4   2   5     2575.58     2381.21     82.10 o
   5   2   5     5226.36     5035.92    146.24 o
   6   2   5     1320.95     1277.61     53.29 o
   7   2   5      993.47     1079.35     50.41 o
   8   2   5       20.83       11.71     21.90 o
   9   2   5      389.71      397.77     51.33 o
 -11   3   5       49.90       96.98     29.04 o
 -10   3   5     2639.26     2724.62    128.14 o
  -9   3   5       16.63       32.15     19.38 o
  -8   3   5     3425.87     3462.41    148.25 o
  -7   3   5      811.03      823.51     48.33 o
  -6   3   5     2516.82     2498.05     63.76 o
  -5   3   5     1789.26     1829.81     68.83 o
  -4   3   5    11608.67    12440.55    272.80 o
  -3   3   5     7228.16     7742.07    215.59 o
  -2   3   5    11513.99    12932.66    350.17 o
  -1   3   5     2523.22     2472.92     80.54 o
   0   3   5      147.03      128.07     19.51 o
   1   3   5     2253.63     2380.76    102.87 o
   2   3   5     2728.84     2457.03    107.70 o
   3   3   5     6153.69     6069.41    235.30 o
   4   3   5      576.54      475.77     42.34 o
   5   3   5     3312.47     3283.20    103.95 o
   6   3   5       87.04       98.51     18.11 o
   7   3   5      961.10     1005.99    113.05 o
   8   3   5       22.16        9.46     22.49 o
 -10   4   5     1641.86     1763.29     93.87 o
  -9   4   5      409.80      392.77     30.76 o
  -8   4   5     1039.36      941.99     63.31 o
  -7   4   5      866.57      925.15     31.29 o
  -6   4   5     3333.54     3467.28     84.85 o
  -5   4   5     4758.74     4907.31    114.71 o
  -4   4   5     7158.79     6990.50    293.25 o
  -3   4   5     6911.48     7185.41    161.91 o
  -2   4   5       49.27       81.14     12.48 o
  -1   4   5     2647.54     2401.48     77.53 o
   0   4   5      258.80      301.26     29.44 o
   1   4   5     6763.38     6668.95    254.16 o
   2   4   5       14.48       39.82     19.45 o
   3   4   5     7094.33     6597.50    257.07 o
   4   4   5       17.43       35.26     19.45 o
   5   4   5     1631.00     1589.57     88.78 o
   6   4   5      178.02      155.01     22.61 o
   7   4   5     1179.18     1185.96     56.14 o
   8   4   5      165.85      170.26     26.60 o
 -11   5   5      160.56      200.71     48.89 o
 -10   5   5      516.67      567.98     67.14 o
  -9   5   5      520.46      460.45     33.10 o
  -8   5   5     1003.92      961.17     50.74 o
  -7   5   5     2515.27     2361.99     82.67 o
  -6   5   5     1944.03     1988.83     53.85 o
  -5   5   5     7526.37     8028.87    182.10 o
  -4   5   5     1224.59     1287.28     84.87 o
  -3   5   5     3823.41     3940.93     94.53 o
  -2   5   5       47.88       56.22     11.57 o
  -1   5   5     4729.47     4640.50    137.83 o
   0   5   5      621.98      642.80     43.46 o
   1   5   5    12606.19    12995.09    476.43 o
   2   5   5        7.79       -3.04     17.79 o
   3   5   5     4637.21     4349.98    183.51 o
   4   5   5      501.11      463.13     48.23 o
   5   5   5     1139.54     1021.33     70.58 o
   6   5   5      609.99      636.52     60.53 o
   7   5   5      799.14      843.81     48.35 o
   8   5   5      319.87      377.00     36.86 o
 -11   6   5      395.96      412.86     62.38 o
 -10   6   5      179.55       88.64     34.27 o
  -9   6   5     2147.17     2154.91    132.83 o
  -8   6   5      417.22      391.04     29.81 o
  -7   6   5     6762.08     6932.44    208.51 o
  -6   6   5      789.82      826.31     29.19 o
  -5   6   5     6670.18     6454.35    367.20 o
  -4   6   5      347.76      377.13     38.77 o
  -3   6   5     6581.98     6847.75    157.61 o
  -2   6   5       18.68       13.57      8.61 o
  -1   6   5     7873.57     8408.21    341.15 o
   0   6   5      358.80      419.67     39.10 o
   1   6   5     8981.18     8704.06    330.89 o
   2   6   5     1347.99     1412.29     81.83 o
   3   6   5      809.47      718.22     58.48 o
   4   6   5      902.43      798.72     64.17 o
   5   6   5      571.73      574.67     59.27 o
   6   6   5     1099.15     1091.84     81.50 o
   7   6   5      569.41      544.46     41.82 o
 -11   7   5      592.95      648.95     75.35 o
 -10   7   5        2.95      -10.32     23.22 o
  -9   7   5     2974.46     3119.81    176.23 o
  -8   7   5       70.71       96.71     36.25 o
  -7   7   5     5689.06     5905.01    182.20 o
  -6   7   5      149.22      171.40     14.24 o
  -5   7   5     2306.90     2329.02     91.87 o
  -4   7   5     1780.43     1969.12    142.69 o
  -3   7   5     4144.63     4399.36    107.72 o
  -2   7   5     2092.61     2003.54     56.46 o
  -1   7   5     7749.37     8193.16    235.53 o
   0   7   5     2977.60     3163.87    140.04 o
   1   7   5      519.08      376.41     41.87 o
   2   7   5     3031.62     3149.18    147.12 o
   3   7   5      439.73      395.59     48.56 o
   4   7   5     1388.63     1290.96     85.53 o
   5   7   5      258.11      315.22     50.21 o
   6   7   5     1840.04     1740.53    109.88 o
   7   7   5       41.07       46.97     34.86 o
 -11   8   5      576.80      564.94     74.02 o
 -10   8   5       10.33       29.24     31.95 o
  -9   8   5     2796.02     2855.73    167.96 o
  -8   8   5      220.49      311.11     53.78 o
  -7   8   5     1924.61     1894.87    120.86 o
  -6   8   5     1022.16     1123.72     51.56 o
  -5   8   5      921.32      907.55     32.80 o
  -4   8   5     2426.13     2468.23     87.35 o
  -3   8   5     3207.00     3239.09     84.10 o
  -2   8   5     4943.39     4961.53    193.52 o
  -1   8   5      509.50      550.28     56.92 o
   0   8   5     3064.61     3015.62    138.19 o
   1   8   5       96.80       49.88     26.26 o
   2   8   5     1795.99     1724.39     97.84 o
   3   8   5       85.79       20.64     26.53 o
   4   8   5     2711.11     2727.53    141.24 o
   5   8   5       14.36       48.36     34.13 o
   6   8   5     1169.31     1432.93     99.69 o
 -10   9   5      130.04      221.87     52.46 o
  -9   9   5     1192.03     1363.66    104.52 o
  -8   9   5      831.70     1008.29     90.76 o
  -7   9   5      847.22      828.56     78.79 o
  -6   9   5     1382.19     1542.47    104.39 o
  -5   9   5      673.57      627.26     33.66 o
  -4   9   5     5454.75     5448.12    170.39 o
  -3   9   5     1532.42     1517.94     48.85 o
  -2   9   5     3137.39     3078.81     91.91 o
  -1   9   5       67.29       70.20     30.56 o
   0   9   5     1548.56     1559.61     88.91 o
   1   9   5       12.28      -17.46     21.10 o
   2   9   5     2341.10     2387.57    126.09 o
   3   9   5       19.99       21.63     25.53 o
   4   9   5     2186.65     2099.08    120.33 o
   5   9   5      142.12      182.58     45.51 o
 -10  10   5      330.56      322.69     59.80 o
  -9  10   5      248.19      269.11     57.02 o
  -8  10   5     1124.23     1148.60     94.40 o
  -7  10   5      134.07      157.38     43.46 o
  -6  10   5     3305.64     3182.19    174.05 o
  -5  10   5      567.60      515.26     31.62 o
  -4  10   5     5128.36     5504.07    265.01 o
  -3  10   5       50.49       41.72     16.97 o
  -2  10   5     3485.02     3483.27     93.58 o
  -1  10   5       41.61       55.15     19.85 o
   0  10   5     1582.94     1410.96     86.39 o
   1  10   5      653.32      688.18     64.04 o
   2  10   5     3132.56     3252.78    159.03 o
   3  10   5      337.85      400.29     54.84 o
   4  10   5      867.76     1025.76     85.60 o
   5  10   5      158.07      117.75     45.12 o
 -10  11   5      552.82      608.87     79.05 o
  -9  11   5        5.41       19.85     30.43 o
  -8  11   5     1492.24     1482.80    111.14 o
  -7  11   5       53.83       36.32     29.44 o
  -6  11   5     3197.98     2954.49    167.43 o
  -5  11   5       24.48       31.82     31.03 o
  -4  11   5     2481.84     2121.27    216.22 o
  -3  11   5      758.60      630.45     60.26 o
  -2  11   5     1452.90     1461.26     51.64 o
  -1  11   5      756.83      782.10     68.24 o
   0  11   5     2000.05     2193.08    115.97 o
   1  11   5      987.32      979.25     77.40 o
   2  11   5      965.61     1004.52     81.90 o
   3  11   5      917.33     1121.55     88.58 o
   4  11   5      154.11       99.16     40.68 o
  -9  12   5       42.36       50.14     33.61 o
  -8  12   5     1658.84     1447.48    110.28 o
  -7  12   5       15.77       63.04     35.72 o
  -6  12   5     1799.52     1892.49    125.76 o
  -5  12   5      780.15      811.89     79.71 o
  -4  12   5      755.59      798.62     44.31 o
  -3  12   5      991.18     1038.34     61.46 o
  -2  12   5      691.81      677.36     44.22 o
  -1  12   5     1213.71     1228.38     81.70 o
   0  12   5      924.94     1048.65     76.67 o
   1  12   5     1409.04     1583.42    100.68 o
   2  12   5      121.87       99.63     35.66 o
   3  12   5      724.29      781.19     76.01 o
  -8  13   5     1040.91     1169.51     99.69 o
  -7  13   5      875.13      917.20     88.78 o
  -6  13   5      744.61      733.70     80.04 o
  -5  13   5      820.76      910.12     83.55 o
  -4  13   5      134.28      159.82     40.88 o
  -3  13   5     1049.91      987.63     52.72 o
  -2  13   5      615.24      726.90     70.58 o
  -1  13   5     1902.22     2061.11    113.45 o
   0  13   5      124.11      138.52     37.77 o
   1  13   5     1022.63      968.80     78.99 o
  -7  14   5      614.44      650.41     79.52 o
  -6  14   5       64.81       54.11     34.07 o
  -5  14   5      586.67      605.49     72.64 o
  -4  14   5       82.38       37.24     31.16 o
  -3  14   5     1845.69     1829.93     76.49 o
  -2  14   5       46.25       62.38     28.71 o
  -1  14   5     1526.26     1764.55    104.12 o
   0  14   5        5.84       19.51     28.25 o
   0 -15   6       68.34       59.61     30.17 o
   1 -15   6      482.93      367.28     57.75 o
   2 -15   6      296.51      310.92     55.50 o
   3 -15   6      649.72      553.50     72.50 o
  -3 -14   6     1103.93     1143.36     61.24 o
  -2 -14   6      414.22      413.44     39.41 o
  -1 -14   6      840.20      860.50     59.54 o
   0 -14   6      352.52      371.25     36.36 o
   1 -14   6      624.57      551.11     66.15 o
   2 -14   6     1019.59     1057.84     91.16 o
   3 -14   6      767.12      686.86     74.49 o
   4 -14   6     1855.34     1933.04    127.61 o
   5 -14   6      267.33      318.32     59.14 o
  -4 -13   6      851.34      722.25     71.05 o
  -3 -13   6      821.62      917.53     60.00 o
  -2 -13   6      681.55      614.39     35.36 o
  -1 -13   6      323.60      353.50     28.11 o
   0 -13   6     1333.23     1453.83     50.94 o
   1 -13   6      607.09      577.99     66.20 o
   2 -13   6     3125.56     2977.05    161.61 o
   3 -13   6       65.24       75.08     36.78 o
   4 -13   6     1635.32     1743.38    115.50 o
   5 -13   6       23.64       35.06     33.21 o
   6 -13   6      437.99      514.14     68.67 o
  -5 -12   6      758.18      775.83     72.77 o
  -4 -12   6     1090.70     1144.94     57.04 o
  -3 -12   6      109.11      105.29     19.33 o
  -2 -12   6     1487.11     1504.02     52.49 o
  -1 -12   6      161.97      129.69     18.72 o
   0 -12   6     4610.05     4600.69    122.91 o
   1 -12   6        0.60      -13.96     11.13 o
   2 -12   6     3687.66     3469.23    176.43 o
   3 -12   6        8.32       10.78     30.50 o
   4 -12   6      818.10      770.34     74.55 o
   5 -12   6      160.87      157.51     42.27 o
   6 -12   6      991.44     1056.39     89.97 o
   7 -12   6      554.08      551.51     68.73 o
  -6 -11   6     1570.36     1522.96    100.42 o
  -5 -11   6       97.01       89.37     22.84 o
  -4 -11   6      966.45      957.90     51.48 o
  -3 -11   6        3.18      -17.75     12.18 o
  -2 -11   6     3802.74     3815.86     98.52 o
  -1 -11   6      210.52      203.08     20.18 o
   0 -11   6     5383.40     5298.20    125.61 o
   1 -11   6       16.51       11.59     11.01 o
   2 -11   6     1445.62     1317.59     56.19 o
   3 -11   6      400.55      388.05     53.85 o
   4 -11   6      957.30      917.60     77.93 o
   5 -11   6     1251.90     1088.21     86.13 o
   6 -11   6      773.61      726.02     71.38 o
   7 -11   6      804.43      723.71     73.43 o
  -7 -10   6       23.76       29.83     29.44 o
  -6 -10   6      955.72      938.13     53.25 o
  -5 -10   6       39.66       79.23     20.67 o
  -4 -10   6     1387.25     1410.70     59.70 o
  -3 -10   6      157.80      136.32     17.81 o
  -2 -10   6     2981.14     2928.10     78.32 o
  -1 -10   6     1177.34     1251.99     55.06 o
   0 -10   6     3979.01     4042.20    126.56 o
   1 -10   6     1183.18     1024.94    161.61 o
   2 -10   6      585.69      618.01     35.37 o
   3 -10   6     2081.01     2056.74    115.77 o
   4 -10   6      820.67      604.30     62.05 o
   5 -10   6     2511.31     2536.35    138.19 o
   6 -10   6      399.27      381.57     55.96 o
   7 -10   6      849.37      927.39     79.12 o
   8 -10   6       12.89       22.76     32.22 o
  -8  -9   6      983.80      939.36     81.43 o
  -7  -9   6      127.92      106.15     25.63 o
  -6  -9   6      572.58      592.78     41.02 o
  -5  -9   6      416.13      452.23     35.35 o
  -4  -9   6     1903.97     1827.66     56.91 o
  -3  -9   6     1223.79     1115.33     54.87 o
  -2  -9   6     4722.24     4758.27    144.38 o
  -1  -9   6     3467.58     3331.80    106.96 o
   0  -9   6     1884.27     1673.74    164.22 o
   1  -9   6     3217.04     3164.68    100.56 o
   2  -9   6     1197.57     1093.88     46.44 o
   3  -9   6     3941.54     4080.94    191.38 o
   4  -9   6      300.47      237.42     42.40 o
   5  -9   6     3541.06     3391.89    167.89 o
   6  -9   6       34.87       34.60     26.79 o
   7  -9   6      713.84      669.73     66.55 o
   8  -9   6       35.71       22.09     31.49 o
  -8  -8   6      451.00      539.65     43.17 o
  -7  -8   6      483.36      499.59     48.49 o
  -6  -8   6      751.33      740.56     50.08 o
  -5  -8   6     1913.95     1693.78     64.56 o
  -4  -8   6     3888.56     3925.03    124.37 o
  -3  -8   6     5902.31     5902.42    172.16 o
  -2  -8   6     1371.65     1307.39     54.05 o
  -1  -8   6     2283.15     1990.87    149.17 o
   0  -8   6     1005.35      947.20     52.43 o
   1  -8   6     4321.88     4562.82    134.12 o
   2  -8   6      295.53      351.79     36.02 o
   3  -8   6     7316.79     7549.18    207.74 o
   4  -8   6        2.95       18.46     25.40 o
   5  -8   6     2732.29     2714.89    140.31 o
   6  -8   6      111.00      144.74     35.26 o
   7  -8   6      667.94      716.30     66.81 o
   8  -8   6      549.17      625.54     65.95 o
   9  -8   6      463.72      536.63     64.37 o
  -9  -7   6      323.45      327.48     36.51 o
  -8  -7   6      324.66      303.42     39.96 o
  -7  -7   6     1072.04     1033.54     50.03 o
  -6  -7   6      922.96      859.39     42.41 o
  -5  -7   6     6785.48     7504.38    297.35 o
  -4  -7   6      793.99      820.53     88.21 o
  -3  -7   6     3418.38     3530.38    109.80 o
  -2  -7   6      210.43      154.92     19.21 o
  -1  -7   6     4381.39     4470.41    131.74 o
   0  -7   6      599.47      620.08     31.57 o
   1  -7   6     9063.50     9162.58    247.28 o
   2  -7   6      212.14      231.43     30.53 o
   3  -7   6     5877.24     6103.17    170.15 o
   4  -7   6      970.69      942.87     68.60 o
   5  -7   6     1208.48     1126.90     76.80 o
   6  -7   6      800.36      728.27     64.23 o
   7  -7   6      658.12      617.40     61.19 o
   8  -7   6     1055.18     1062.60     80.24 o
   9  -7   6      289.44      258.79     47.43 o
  -9  -6   6      638.09      608.31     49.05 o
  -8  -6   6      135.71      114.96     30.56 o
  -7  -6   6     3156.64     2912.25     95.71 o
  -6  -6   6      136.27      110.94     30.76 o
  -5  -6   6     3682.51     3734.70    162.27 o
  -4  -6   6       87.66       74.32     15.31 o
  -3  -6   6     1774.27     1688.85     60.42 o
  -2  -6   6     1169.57      990.30     49.22 o
  -1  -6   6     7201.05     7443.93    204.66 o
   0  -6   6     2171.84     2237.81    116.39 o
   1  -6   6    11312.27    11443.46    303.18 o
   2  -6   6     1579.18     1706.52     57.41 o
   3  -6   6     1401.62     1374.34     48.62 o
   4  -6   6     1780.81     1852.99     99.36 o
   5  -6   6      648.20      546.02     52.00 o
   6  -6   6     2017.83     2168.47    117.55 o
   7  -6   6      264.86      257.13     42.27 o
   8  -6   6     1156.07     1093.50     78.99 o
   9  -6   6      115.86      130.85     37.84 o
 -10  -5   6        3.32       14.11     19.55 o
  -9  -5   6     1442.98     1350.62     73.73 o
  -8  -5   6        8.95        9.78     13.02 o
  -7  -5   6     3214.48     3164.13    146.86 o
  -6  -5   6       96.61       94.47     26.79 o
  -5  -5   6     2143.13     2034.71     99.56 o
  -4  -5   6      972.87      924.54     55.90 o
  -3  -5   6     4071.29     4130.59    120.67 o
  -2  -5   6     1119.14     1213.83     45.72 o
  -1  -5   6     9957.40    10417.55    276.92 o
   0  -5   6     6185.75     6365.23    173.86 o
   1  -5   6     4215.56     4104.68    116.59 o
   2  -5   6     3590.80     3557.89    102.94 o
   3  -5   6      898.07      933.99     36.38 o
   4  -5   6     2430.45     2564.64    134.12 o
   5  -5   6      364.49      397.31     43.40 o
   6  -5   6     2846.27     3014.30    147.06 o
   7  -5   6       49.30       55.37     27.78 o
   8  -5   6     1531.07     1554.45     97.64 o
   9  -5   6        0.95       14.69     25.14 o
 -10  -4   6      165.98      129.83     55.50 o
  -9  -4   6     2707.06     2704.76     92.99 o
  -8  -4   6      302.27      326.83     32.88 o
  -7  -4   6     1956.27     2008.98    102.14 o
  -6  -4   6     1549.99     1395.62     77.07 o
  -5  -4   6     2173.90     2070.77     98.24 o
  -4  -4   6     3594.04     3568.26    107.62 o
  -3  -4   6     6449.45     6709.13    152.99 o
  -2  -4   6     8954.22     9144.98    243.58 o
  -1  -4   6     4239.45     4414.26    124.23 o
   0  -4   6     9850.60    10407.95    274.01 o
   1  -4   6     1390.36     1428.70     47.91 o
   2  -4   6     5331.99     5786.74    158.10 o
   3  -4   6      157.34      186.39     26.79 o
   4  -4   6     4097.61     4305.29    122.44 o
   5  -4   6       11.86        9.72     20.37 o
   6  -4   6     3852.56     3908.01    179.41 o
   7  -4   6       61.35       60.79     27.65 o
   8  -4   6      612.28      729.73     65.29 o
   9  -4   6      134.70      138.52     38.43 o
 -10  -3   6      544.73      563.27     46.70 o
  -9  -3   6     2193.20     1870.68     69.87 o
  -8  -3   6     1202.78     1321.19     80.31 o
  -7  -3   6     1013.25      955.17     62.38 o
  -6  -3   6     1771.65     1897.25     92.35 o
  -5  -3   6      858.91      756.71     34.98 o
  -4  -3   6     5387.90     5492.19    157.80 o
  -3  -3   6     2704.22     2741.67     83.03 o
  -2  -3   6    15976.53    16429.92    437.33 o
  -1  -3   6       66.98       46.58     21.07 o
   0  -3   6     6428.82     6523.04    217.91 o
   1  -3   6        1.92        3.63      7.48 o
   2  -3   6     7740.05     8391.60    223.25 o
   3  -3   6      465.94      480.39     24.58 o
   4  -3   6     8950.59     8881.28    742.69 o
   5  -3   6     1957.13     2160.88     69.96 o
   6  -3   6     1364.50     1311.21     81.57 o
   7  -3   6      379.62      409.75     48.49 o
   8  -3   6      305.19      282.14     45.51 o
   9  -3   6      431.24      415.77     55.44 o
 -11  -2   6      893.11      867.98     65.76 o
 -10  -2   6      839.06      810.67     45.39 o
  -9  -2   6      494.58      419.87     30.48 o
  -8  -2   6     1905.06     1978.62    101.01 o
  -7  -2   6       87.49       28.58     19.38 o
  -6  -2   6     3936.14     4015.05    164.19 o
  -5  -2   6      206.30      244.53     20.31 o
  -4  -2   6    11892.78    12238.56    332.58 o
  -3  -2   6      536.63      594.88     21.06 o
  -2  -2   6     6029.16     6273.46    141.34 o
  -1  -2   6     1040.71     1115.84     38.15 o
   0  -2   6     5469.10     5494.28    204.74 o
   1  -2   6     1197.73     1266.53     74.59 o
   2  -2   6     9238.46     9911.42    260.89 o
   3  -2   6     3916.09     4179.44    141.47 o
   4  -2   6     4571.93     4625.74    131.32 o
   5  -2   6      960.03     1077.02     43.17 o
   6  -2   6      327.66      379.98     43.07 o
   7  -2   6      883.05     1113.67     76.60 o
   8  -2   6      154.65      138.13     35.46 o
   9  -2   6      901.49      851.78     73.16 o
 -11  -1   6      114.87      115.44     30.43 o
 -10  -1   6     1051.15     1001.94     65.42 o
  -9  -1   6       83.37      112.79     28.78 o
  -8  -1   6     1607.98     1697.73     87.52 o
  -7  -1   6       30.04       28.18     17.79 o
  -6  -1   6     8929.07     9209.35    258.27 o
  -5  -1   6      563.14      606.47     30.58 o
  -4  -1   6     9837.36     9876.27    271.59 o
  -3  -1   6      578.92      506.89     25.03 o
  -2  -1   6     4736.07     5169.10    117.60 o
  -1  -1   6     2639.89     2709.18     65.43 o
   0  -1   6     5741.93     6654.04    177.29 o
   1  -1   6     6654.31     4188.57    168.49 o
   2  -1   6     4401.93     5022.16    138.52 o
   3  -1   6     1977.05     2011.28     64.59 o
   4  -1   6     1627.56     1586.75     54.94 o
   5  -1   6      845.84      847.13     37.97 o
   6  -1   6       82.30       92.51     16.91 o
   7  -1   6     1707.96     1515.88     89.90 o
   8  -1   6        1.55        0.93     24.41 o
   9  -1   6     1187.59     1361.35     92.61 o
 -11   0   6       30.53        4.23     24.08 o
 -10   0   6      887.12      960.73     61.92 o
  -9   0   6      120.21      121.31     56.00 o
  -8   0   6     3244.46     3316.68    142.10 o
  -7   0   6      247.17      287.30     31.03 o
  -6   0   6     7061.12     7101.89    202.75 o
  -5   0   6      883.13     1063.00     90.66 o
  -4   0   6     7064.40     7447.16    208.68 o
  -3   0   6     4925.74     5180.18    148.28 o
  -2   0   6     2627.07     2593.34     62.50 o
  -1   0   6     8501.96     9271.72    204.56 o
   0   0   6     3327.15     3387.79     94.79 o
   1   0   6    13678.60    15052.50    536.10 o
   2   0   6     1947.21     2142.58     66.03 o
   3   0   6     4659.42     5018.90    140.67 o
   4   0   6        3.01       11.66     10.00 o
   5   0   6     1978.39     1855.04     64.71 o
   6   0   6        6.97        4.87     13.30 o
   7   0   6     2665.20     2543.36    131.38 o
   8   0   6       21.24       42.40     27.25 o
   9   0   6      590.13      669.46     64.10 o
 -11   1   6      180.58      245.36     37.31 o
 -10   1   6     1006.11      899.94     60.66 o
  -9   1   6      561.76      674.25     34.22 o
  -8   1   6     4315.03     4089.87    170.01 o
  -7   1   6     1731.44     1616.57     74.47 o
  -6   1   6     4460.33     4416.18    109.30 o
  -5   1   6     4012.14     3983.01    125.26 o
  -4   1   6      403.26      391.40     48.56 o
  -3   1   6     6667.74     7339.94    255.65 o
  -2   1   6     1910.97     1907.48     62.90 o
  -1   1   6    22985.58    25115.46    540.01 o
   0   1   6     4058.20     4767.41    129.86 o
   1   1   6     7243.82     7607.44    202.57 o
   2   1   6      261.45      278.22     19.71 o
   3   1   6     4127.76     4091.10    117.68 o
   4   1   6      191.22      159.60     18.03 o
   5   1   6     3258.87     3194.58    175.90 o
   6   1   6      307.91      285.07     25.53 o
   7   1   6     1435.49     1398.13     86.66 o
   8   1   6      191.18      253.76     42.21 o
 -10   2   6     1014.97      977.27     63.18 o
  -9   2   6     1753.88     1639.65     66.10 o
  -8   2   6     2060.93     2120.77     59.77 o
  -7   2   6     5639.77     5256.43    425.47 o
  -6   2   6      282.05      250.23     14.66 o
  -5   2   6     3879.09     4107.10     97.63 o
  -4   2   6      899.28     1001.43     29.24 o
  -3   2   6    11994.77    13105.99    355.68 o
  -2   2   6      243.27      258.15     19.79 o
  -1   2   6    23405.19    26358.59    567.69 o
   0   2   6      439.55      422.18     19.21 o
   1   2   6     3505.65     3529.71    100.62 o
   2   2   6     1462.26     1484.25     50.45 o
   3   2   6     3109.15     3005.93     91.10 o
   4   2   6     2014.57     1955.65     67.09 o
   5   2   6     2688.24     2576.12     85.57 o
   6   2   6      818.53      816.71     52.23 o
   7   2   6      205.42      243.07     33.74 o
   8   2   6      467.40      505.34     55.24 o
 -11   3   6      963.22     1041.30     94.53 o
 -10   3   6      460.02      377.47     56.76 o
  -9   3   6     2726.98     2789.09     98.08 o
  -8   3   6        6.24       11.67      8.77 o
  -7   3   6     2566.79     2755.27     71.52 o
  -6   3   6        5.25       10.95      6.10 o
  -5   3   6     5134.33     5548.93    128.58 o
  -4   3   6      305.09      300.86     13.54 o
  -3   3   6    12680.29    13157.40    358.71 o
  -2   3   6     2650.23     3049.26     95.29 o
  -1   3   6     6151.27     6169.74    140.41 o
   0   3   6     3573.13     3408.03     96.31 o
   1   3   6     3445.02     3223.21    133.83 o
   2   3   6     3103.42     3141.70     94.07 o
   3   3   6     2663.60     2401.35    135.28 o
   4   3   6     2952.25     2752.64     89.01 o
   5   3   6     1338.91     1297.34     53.54 o
   6   3   6     1003.11     1084.18     58.84 o
   7   3   6       45.13       37.20     23.12 o
   8   3   6      456.45      460.82     52.33 o
 -11   4   6     1521.59     1466.33    110.54 o
 -10   4   6       22.31       32.08     28.97 o
  -9   4   6     1483.62     1666.84    111.40 o
  -8   4   6       26.12       40.32     14.18 o
  -7   4   6     1727.26     1813.45     51.17 o
  -6   4   6      673.16      753.92     26.89 o
  -5   4   6    10972.18    11375.85    321.06 o
  -4   4   6     1625.48     1693.79     45.48 o
  -3   4   6     6706.63     6701.65    191.58 o
  -2   4   6     3901.50     4143.57    125.21 o
  -1   4   6     1878.00     1893.31     66.16 o
   0   4   6     1806.58     2000.78     92.02 o
   1   4   6     1346.60     1278.86     69.26 o
   2   4   6     6125.14     5693.53    224.79 o
   3   4   6     1964.75     1834.80     92.81 o
   4   4   6     2896.64     2789.57     91.68 o
   5   4   6      147.81      131.57     20.93 o
   6   4   6      828.24      910.36     46.85 o
   7   4   6       20.53       22.29     17.49 o
 -11   5   6     1095.88     1069.68     95.99 o
 -10   5   6       45.71       66.02     31.75 o
  -9   5   6     1029.66     1055.00     86.13 o
  -8   5   6      478.01      494.75     60.00 o
  -7   5   6     3282.76     3352.44    106.45 o
  -6   5   6     2563.32     2682.37     92.47 o
  -5   5   6    11285.17    10890.05   1160.81 o
  -4   5   6     2259.45     2482.43     89.13 o
  -3   5   6     1891.48     2074.89    104.12 o
  -2   5   6     4527.68     4715.08    141.56 o
  -1   5   6      474.55      488.89     30.18 o
   0   5   6     7215.23     6874.22    263.22 o
   1   5   6     1420.12     1324.50     74.22 o
   2   5   6     5282.99     5169.08    210.83 o
   3   5   6        1.10        4.76     20.44 o
   4   5   6     2115.74     2068.72    107.83 o
   5   5   6       60.10      106.24     30.83 o
   6   5   6      588.96      639.11     41.17 o
   7   5   6      144.29      131.62     38.40 o
 -11   6   6      371.68      323.02     57.35 o
 -10   6   6      558.32      670.72     76.41 o
  -9   6   6      474.87      494.95     63.57 o
  -8   6   6     2060.94     2231.12    136.87 o
  -7   6   6     3262.08     3509.31    186.09 o
  -6   6   6     3702.03     3670.19    162.40 o
  -5   6   6     1337.94      739.85     41.08 o
  -4   6   6     3647.19     3635.53    195.70 o
  -3   6   6       41.79       49.08      8.59 o
  -2   6   6     7286.53     7466.86    215.07 o
  -1   6   6      102.35       87.14     16.55 o
   0   6   6    12234.97    12640.78    467.17 o
   1   6   6        3.74       -1.26     19.38 o
   2   6   6     3023.97     2833.11    132.17 o
   3   6   6      836.78      860.97     62.98 o
   4   6   6     1130.49      890.67     69.53 o
   5   6   6      372.04      311.64     47.50 o
   6   6   6      919.49      983.67     52.33 o
   7   6   6      267.80      227.12     31.12 o
 -11   7   6       41.31       64.37     35.59 o
 -10   7   6     1101.94     1094.89     92.61 o
  -9   7   6      448.66      410.34     63.24 o
  -8   7   6     2176.64     2084.39    132.50 o
  -7   7   6      290.36      249.20     47.96 o
  -6   7   6     3923.16     4050.48    125.41 o
  -5   7   6        9.01        6.15     10.00 o
  -4   7   6     2441.56     2404.57     82.58 o
  -3   7   6      322.33      305.45     18.00 o
  -2   7   6     6627.10     6817.58    199.52 o
  -1   7   6      561.31      534.83     78.46 o
   0   7   6     5691.35     5711.39    231.33 o
   1   7   6     2363.52     2103.84    108.09 o
   2   7   6     1016.87     1026.29     70.12 o
   3   7   6      729.98      697.18     61.26 o
   4   7   6      755.43      669.59     63.51 o
   5   7   6      969.73      969.13     78.66 o
   6   7   6      590.12      613.76     68.07 o
 -11   8   6        9.94       25.80     35.39 o
 -10   8   6     1491.57     1542.47    114.51 o
  -9   8   6      161.43      184.10     47.37 o
  -8   8   6     1967.87     1928.47    128.20 o
  -7   8   6      156.08      182.18     44.32 o
  -6   8   6     2213.66     2229.10     77.69 o
  -5   8   6      288.94      309.28     41.91 o
  -4   8   6     3441.07     3303.25    108.04 o
  -3   8   6      472.57      461.80     41.31 o
  -2   8   6     4773.56     4846.50    150.28 o
  -1   8   6     2458.15     2526.40     91.18 o
   0   8   6     1744.31     1667.24     91.55 o
   1   8   6      746.20      727.28     61.65 o
   2   8   6      526.91      460.09     52.86 o
   3   8   6     1452.79     1361.68     89.24 o
   4   8   6      336.48      246.81     45.31 o
   5   8   6     1282.40     1288.71     92.75 o
 -10   9   6     1659.04     1756.21    126.15 o
  -9   9   6       46.47       98.77     40.35 o
  -8   9   6     1637.48     1560.73    112.86 o
  -7   9   6      388.32      414.31     60.20 o
  -6   9   6     1175.87     1141.92     88.05 o
  -5   9   6     1350.20     1264.23     53.62 o
  -4   9   6     4947.78     4454.24    212.15 o
  -3   9   6     1548.24     1453.68     78.62 o
  -2   9   6     1612.43     1615.75    133.89 o
  -1   9   6     1440.67     1483.27     64.99 o
   0   9   6      616.11      626.13     57.68 o
   1   9   6     1396.28     1446.22     90.30 o
   2   9   6      123.28      106.44     33.94 o
   3   9   6     2197.46     1998.13    116.03 o
   4   9   6       13.74       15.35     29.44 o
   5   9   6     1023.89      931.56     83.02 o
 -10  10   6      848.23      879.36     92.61 o
  -9  10   6      309.65      243.97     53.45 o
  -8  10   6      368.34      290.08     55.10 o
  -7  10   6     1016.47     1043.69     91.69 o
  -6  10   6     1089.65     1074.45     89.04 o
  -5  10   6     1900.16     1965.72     74.31 o
  -4  10   6     1087.56     1053.44     83.29 o
  -3  10   6     2530.07     2648.82    129.76 o
  -2  10   6      152.03      166.15     25.27 o
  -1  10   6     2211.88     2129.16     83.74 o
   0  10   6      100.29      121.46     32.88 o
   1  10   6     2294.09     2168.80    118.28 o
   2  10   6        0.77        0.99     27.19 o
   3  10   6     2073.61     1997.27    117.09 o
   4  10   6       49.01       52.06     35.72 o
  -9  11   6      661.89      751.56     85.53 o
  -8  11   6       66.24       43.99     33.94 o
  -7  11   6     1445.06     1505.10    109.81 o
  -6  11   6      537.14      529.15     69.00 o
  -5  11   6     3079.41     3095.33    174.58 o
  -4  11   6       80.00       55.27     18.54 o
  -3  11   6     2304.94     2273.98     92.15 o
  -2  11   6      342.10      321.02     33.38 o
  -1  11   6     1533.19     1606.31     95.39 o
   0  11   6      160.81      192.30     40.82 o
   1  11   6     2444.46     2175.95    122.32 o
   2  11   6      310.80      316.94     51.86 o
   3  11   6      732.19      660.53     69.66 o
  -9  12   6      922.69      994.47     97.97 o
  -8  12   6       64.26       79.98     40.68 o
  -7  12   6     1916.38     2223.31    143.82 o
  -6  12   6        0.99       -6.22     29.04 o
  -5  12   6     2563.68     2464.31    147.19 o
  -4  12   6      118.60      124.32     35.76 o
  -3  12   6      598.19      533.15     40.11 o
  -2  12   6      197.07      240.37     31.28 o
  -1  12   6     1592.78     1715.13    101.15 o
   0  12   6      592.21      627.98     63.37 o
   1  12   6     1136.54     1314.25     91.55 o
   2  12   6      420.75      535.90     64.63 o
  -8  13   6       16.05      -13.16     29.04 o
  -7  13   6     1383.51     1443.31    112.79 o
  -6  13   6      199.38      216.05     52.46 o
  -5  13   6      350.11      291.33     54.05 o
  -4  13   6      357.70      320.44     55.57 o
  -3  13   6      868.25      902.12     51.62 o
  -2  13   6      650.61      675.63     47.15 o
  -1  13   6      926.38     1031.18     76.47 o
   0  13   6      829.68      824.46     72.11 o
   1  13   6      176.70      205.93     45.38 o
  -6  14   6      330.07      296.16     57.55 o
  -5  14   6      195.26      149.04     45.12 o
  -4  14   6      708.41      792.77     79.78 o
  -3  14   6      500.70      544.10     61.09 o
  -2  14   6     1175.15     1233.01     82.82 o
  -1  14   6      195.20      167.96     39.29 o
  -2 -14   7     1286.99     1490.16     55.70 o
  -1 -14   7       72.04       95.12     18.80 o
   0 -14   7      470.23      407.91     29.39 o
   1 -14   7      231.14      285.31     51.73 o
   2 -14   7     1232.07     1186.77     97.11 o
   3 -14   7     1024.79     1200.07     98.90 o
   4 -14   7      932.02     1034.16     94.73 o
  -4 -13   7     1693.85     1686.22     73.56 o
  -3 -13   7      299.15      371.43     30.17 o
  -2 -13   7      842.96      869.05     41.09 o
  -1 -13   7      255.35      290.16     25.36 o
   0 -13   7      868.26      984.81     62.54 o
   1 -13   7     1513.85     1582.10    107.50 o
   2 -13   7     1213.27     1034.89     86.26 o
   3 -13   7     1733.55     1712.68    113.52 o
   4 -13   7      558.01      584.65     70.52 o
   5 -13   7      567.55      607.08     71.64 o
  -5 -12   7      646.90      641.90     53.85 o
  -4 -12   7      964.59     1084.16     88.64 o
  -3 -12   7      692.18      727.88     37.59 o
  -2 -12   7      441.60      422.90     28.62 o
  -1 -12   7     1189.38     1207.78     51.62 o
   0 -12   7      426.70      385.55     25.64 o
   1 -12   7     3107.58     3043.41     81.05 o
   2 -12   7      449.30      416.96     57.02 o
   3 -12   7      815.52      799.78     75.02 o
   4 -12   7       13.94       33.54     30.36 o
   5 -12   7      847.98      878.44     82.03 o
   6 -12   7       68.25       70.78     36.52 o
  -6 -11   7      875.07      950.40     56.23 o
  -5 -11   7      720.94      765.30     47.73 o
  -4 -11   7       60.59       57.09     15.47 o
  -3 -11   7     1383.63     1361.75     49.08 o
  -2 -11   7      112.46      116.66     17.05 o
  -1 -11   7     3050.84     2913.87     67.63 o
   0 -11   7      108.93       94.51     20.63 o
   1 -11   7     2256.65     2299.56     83.03 o
   2 -11   7        5.24       29.90     30.03 o
   3 -11   7     1242.42     1159.25     86.73 o
   4 -11   7      178.00      175.11     43.20 o
   5 -11   7     1385.16     1316.70     94.47 o
   6 -11   7      428.68      442.23     61.19 o
   7 -11   7     1157.80     1103.09     88.18 o
  -7 -10   7      922.65      906.32     55.01 o
  -6 -10   7       32.40       23.05     20.07 o
  -5 -10   7      806.04      801.09     46.57 o
  -4 -10   7        1.88        2.76     11.85 o
  -3 -10   7     2668.80     2689.50    221.64 o
  -2 -10   7        0.26       -6.60     13.84 o
  -1 -10   7     3551.53     3581.32    115.50 o
   0 -10   7       32.86       41.56     17.48 o
   1 -10   7     1337.97     1227.13     72.07 o
   2 -10   7      677.43      683.48     64.04 o
   3 -10   7     1493.26     1476.39     96.78 o
   4 -10   7      796.67      673.17     67.21 o
   5 -10   7     1345.23     1317.36     94.33 o
   6 -10   7      956.38      939.89     80.97 o
   7 -10   7      673.57      718.41     72.17 o
  -7  -9   7      974.10      964.18     68.86 o
  -6  -9   7       29.82       16.51     16.96 o
  -5  -9   7     1261.20     1162.98     52.39 o
  -4  -9   7      272.53      269.60     30.56 o
  -3  -9   7     5573.51     5507.28    164.78 o
  -2  -9   7      348.40      324.32     30.86 o
  -1  -9   7     4708.57     4662.64    140.76 o
   0  -9   7     1648.47     1788.14     66.62 o
   1  -9   7      678.19      673.70     36.37 o
   2  -9   7     1552.87     1582.01     59.44 o
   3  -9   7     1736.74     1671.34    102.34 o
   4  -9   7     2331.99     2338.68    129.33 o
   5  -9   7      933.35      973.70     76.34 o
   6  -9   7     1418.15     1476.26     97.24 o
   7  -9   7      184.26      146.53     40.82 o
   8  -9   7      577.60      615.55     66.55 o
  -8  -8   7      226.09      227.22     31.49 o
  -7  -8   7     1027.87      999.56     52.14 o
  -6  -8   7      361.22      382.00     32.59 o
  -5  -8   7     3041.60     2882.45    138.46 o
  -4  -8   7     1626.66     1484.88     61.33 o
  -3  -8   7     5650.41     5681.29    166.78 o
  -2  -8   7     3173.23     3023.48    218.53 o
  -1  -8   7     1451.04     1448.60     56.77 o
   0  -8   7     1555.76     1504.32     68.63 o
   1  -8   7     1109.05     1090.73     46.16 o
   2  -8   7     4764.03     4764.00    139.29 o
   3  -8   7      750.62      894.51     66.68 o
   4  -8   7     3381.26     3356.70    164.79 o
   5  -8   7       58.75       18.06     27.12 o
   6  -8   7     1208.19     1266.82     87.85 o
   7  -8   7       26.03       28.25     28.58 o
   8  -8   7      755.81      790.72     73.03 o
  -9  -7   7      390.48      460.74     49.75 o
  -8  -7   7      319.43      375.01     41.61 o
  -7  -7   7      964.98      909.82     94.73 o
  -6  -7   7     1519.93     1627.74     93.61 o
  -5  -7   7     3212.28     3232.14    146.92 o
  -4  -7   7     3188.86     3094.53    100.19 o
  -3  -7   7      115.00      109.49     25.63 o
  -2  -7   7     1480.72     1436.60     58.58 o
  -1  -7   7      144.65      140.47     29.87 o
   0  -7   7     3083.90     2763.09    125.82 o
   1  -7   7       97.08      132.47     17.36 o
   2  -7   7     6130.24     6184.53    173.37 o
   3  -7   7       14.72       30.36     16.24 o
   4  -7   7     2921.28     2974.01    147.32 o
   5  -7   7      170.05      163.59     35.52 o
   6  -7   7     1287.51     1229.18     85.20 o
   7  -7   7      471.70      448.25     55.17 o
   8  -7   7      764.36      851.71     75.08 o
  -9  -6   7      230.75      298.19     33.83 o
  -8  -6   7      888.70      922.37    102.01 o
  -7  -6   7     1047.74     1037.67     73.10 o
  -6  -6   7     3441.64     3336.06    151.69 o
  -5  -6   7      372.00      367.61     40.55 o
  -4  -6   7     2729.51     2982.17     95.30 o
  -3  -6   7        4.30        5.45      9.75 o
  -2  -6   7     4204.15     4073.19    120.55 o
  -1  -6   7      212.02      240.85     20.92 o
   0  -6   7     6293.12     6374.69    177.23 o
   1  -6   7      186.96      188.99     17.85 o
   2  -6   7     5885.62     5211.20    417.22 o
   3  -6   7      464.82      452.73     26.33 o
   4  -6   7     1467.36     1421.28     84.81 o
   5  -6   7      723.70      747.39     61.32 o
   6  -6   7      826.45      891.87     69.79 o
   7  -6   7      974.24     1026.95     77.99 o
   8  -6   7      886.57      822.07     72.70 o
 -10  -5   7      545.72      629.95     45.77 o
  -9  -5   7       94.70      137.91     24.86 o
  -8  -5   7     2528.09     2466.02     97.07 o
  -7  -5   7      335.12      338.57     42.27 o
  -6  -5   7     3687.46     3810.97    164.06 o
  -5  -5   7       23.64       18.59     19.38 o
  -4  -5   7     3553.63     3293.88    102.37 o
  -3  -5   7      318.90      248.70     20.58 o
  -2  -5   7     8252.72     8376.47    227.30 o
  -1  -5   7      424.34      409.29     24.75 o
   0  -5   7    10678.19    10805.48    286.66 o
   1  -5   7     1615.97     1652.70     56.04 o
   2  -5   7     2094.40     2063.09     66.52 o
   3  -5   7     1210.49     1229.80     45.59 o
   4  -5   7     1065.78     1075.56     47.60 o
   5  -5   7     2004.13     2106.69    112.72 o
   6  -5   7     1014.37      918.59     69.46 o
   7  -5   7     2065.56     2102.98    118.02 o
   8  -5   7      382.29      401.21     51.66 o
 -10  -4   7     1198.34     1191.19     74.32 o
  -9  -4   7      130.68      153.99     23.68 o
  -8  -4   7     2739.13     2898.86    138.32 o
  -7  -4   7       24.03       25.60     21.63 o
  -6  -4   7     2773.03     2745.98    124.90 o
  -5  -4   7      832.74      707.55     60.03 o
  -4  -4   7     3469.03     3399.44     96.39 o
  -3  -4   7     2099.57     2202.57     56.86 o
  -2  -4   7    10983.85    11249.00    297.21 o
  -1  -4   7     5750.00     5722.96    179.27 o
   0  -4   7     4517.20     4341.87    123.00 o
   1  -4   7     4088.41     4279.31    121.69 o
   2  -4   7      502.09      493.09     44.16 o
   3  -4   7     3004.40     3384.54    103.63 o
   4  -4   7     1041.98     1080.11     42.71 o
   5  -4   7     5354.43     5247.07    226.70 o
   6  -4   7      372.74      342.40     44.45 o
   7  -4   7     1464.44     1622.72     98.83 o
   8  -4   7        7.76       -0.73     25.40 o
   9  -4   7      355.80      392.22     55.83 o
 -10  -3   7     2007.75     2243.78     94.30 o
  -9  -3   7       65.02       74.22     27.65 o
  -8  -3   7     1914.88     1855.77     98.24 o
  -7  -3   7     1176.84     1087.94    118.25 o
  -6  -3   7     1707.90     1560.88     59.71 o
  -5  -3   7     1763.52     1811.26     64.20 o
  -4  -3   7     4879.17     4896.05    142.84 o
  -3  -3   7     7383.37     7411.95    167.66 o
  -2  -3   7     2511.84     2531.66     62.94 o
  -1  -3   7     7156.65     7461.25    275.52 o
   0  -3   7      406.34      441.57     22.49 o
   1  -3   7     4350.00     4741.96    132.63 o
   2  -3   7      246.09      237.17     18.34 o
   3  -3   7     5090.24     5156.97    144.56 o
   4  -3   7      211.75      187.39     18.39 o
   5  -3   7     3344.75     3348.80    101.66 o
   6  -3   7       88.29       68.27     26.59 o
   7  -3   7      720.98      670.65     60.46 o
   8  -3   7      146.54      106.77     33.67 o
 -11  -2   7      120.21      169.02     34.47 o
 -10  -2   7     1214.11     1153.82     53.64 o
  -9  -2   7      739.63      603.24     53.78 o
  -8  -2   7      511.98      542.02     35.88 o
  -7  -2   7     1282.93     1260.27     53.38 o
  -6  -2   7      569.14      595.63     37.57 o
  -5  -2   7     3737.04     3675.64    113.35 o
  -4  -2   7     1611.03     1536.61     55.40 o
  -3  -2   7     7220.83     7803.76    175.88 o
  -2  -2   7      374.05      391.22     16.62 o
  -1  -2   7     4322.56     4337.76    120.87 o
   0  -2   7       34.87       40.51      9.06 o
   1  -2   7     6156.32     6487.17    176.05 o
   2  -2   7      681.32      678.88     30.41 o
   3  -2   7     8669.88     9337.35    249.83 o
   4  -2   7     1153.78     1250.33     60.93 o
   5  -2   7     1764.81     1834.25     64.18 o
   6  -2   7      610.32      689.11     57.95 o
   7  -2   7      649.56      741.24     64.76 o
   8  -2   7      469.68      615.22     63.04 o
 -10  -1   7      370.18      378.46     39.96 o
  -9  -1   7      805.11     1001.13     51.01 o
  -8  -1   7      102.07      154.39     21.96 o
  -7  -1   7     2130.79     2153.05     77.10 o
  -6  -1   7       48.18       59.74     18.99 o
  -5  -1   7     9348.06     9374.14    261.48 o
  -4  -1   7       23.63       10.41      9.24 o
  -3  -1   7     7466.03     7870.61    176.69 o
  -2  -1   7      156.54      139.69     10.33 o
  -1  -1   7     4598.14     4831.30    155.89 o
   0  -1   7     2234.37     2464.23     73.44 o
   2  -1   7     1247.70     1400.71     77.56 o
   3  -1   7     6591.47     6999.01    192.06 o
   4  -1   7      808.18      784.96     36.16 o
   5  -1   7     1193.93     1337.40     52.07 o
   6  -1   7     1146.68     1173.34     76.94 o
   7  -1   7      312.95      315.08     46.11 o
   8  -1   7     1049.97     1106.86     80.24 o
 -11   0   7      827.24     1034.23     98.96 o
 -10   0   7        6.39       18.79     29.70 o
  -9   0   7     1256.05     1168.11     42.12 o
  -8   0   7       40.06       64.24     17.57 o
  -7   0   7     5345.48     4789.66    145.31 o
  -6   0   7       93.98      114.49     19.98 o
  -5   0   7     7794.21     7732.89    218.97 o
  -4   0   7     1026.96      994.94     40.84 o
  -3   0   7     4097.82     4282.78    126.77 o
  -2   0   7     1605.28     1522.47     40.65 o
  -1   0   7     5312.54     5891.88    134.36 o
   0   0   7     4918.17     5454.48    148.48 o
   1   0   7    11004.69    12099.50    316.93 o
   2   0   7     1503.52     1595.51     54.46 o
   3   0   7     1192.27     1170.84     74.85 o
   4   0   7     1526.40     1497.40     54.63 o
   5   0   7      139.53      152.37     22.16 o
   6   0   7     2818.51     2929.23    126.78 o
   7   0   7      176.59      215.79     39.43 o
   8   0   7     1013.94     1127.17     81.70 o
 -11   1   7      664.08      664.50     78.72 o
 -10   1   7       41.09       68.40     32.08 o
  -8   1   7       25.12       34.56     10.83 o
  -7   1   7     6229.67     6411.64    150.37 o
  -6   1   7      518.37      494.54     20.99 o
  -5   1   7     2656.60     2687.61     87.65 o
  -4   1   7     2623.61     2917.38     92.28 o
  -3   1   7     2693.04     2902.74     91.60 o
  -2   1   7     4619.12     4953.33    143.79 o
  -1   1   7     9560.70    10330.68    228.92 o
   0   1   7     6008.83     6362.46    171.62 o
   1   1   7     1786.61     1889.86     72.60 o
   2   1   7     5167.10     5332.48    221.11 o
   3   1   7       21.63       33.02     11.32 o
   4   1   7     2114.44     2121.56     71.30 o
   5   1   7       27.14       37.02     14.19 o
   6   1   7     3195.97     3365.55    107.86 o
   7   1   7        2.85       26.00     25.40 o
   8   1   7      586.19      690.43     66.09 o
 -11   2   7      626.36      737.73     80.64 o
 -10   2   7      295.30      245.76     49.15 o
  -9   2   7     2672.94     2590.39    149.24 o
  -8   2   7     1358.11     1463.42     98.43 o
  -7   2   7     1305.41     1302.97     40.49 o
  -6   2   7     2600.15     2593.70     67.08 o
  -5   2   7      102.87      124.26      9.92 o
  -4   2   7     3117.69     3141.38    150.79 o
  -3   2   7     1951.87     2154.86     72.89 o
  -2   2   7     8719.40     8599.50    239.29 o
  -1   2   7      647.62      689.24     23.09 o
   0   2   7     7394.93     7900.45    210.49 o
   1   2   7      231.75      233.49     18.69 o
   2   2   7     2930.91     2737.61    226.70 o
   3   2   7       77.03       84.52     14.83 o
   4   2   7     3748.18     3615.92    110.48 o
   5   2   7      310.76      372.12     28.37 o
   6   2   7     1477.37     1504.99     61.25 o
   7   2   7      202.51      205.14     37.57 o
   8   2   7      476.05      440.24     53.65 o
 -11   3   7      714.12      769.02     82.89 o
 -10   3   7      925.49     1031.98     87.45 o
  -9   3   7      946.60     1013.45     83.35 o
  -8   3   7     1686.27     1663.18    115.50 o
  -7   3   7       66.81       16.57     19.55 o
  -6   3   7      619.32      696.10     35.97 o
  -5   3   7      136.34      123.91     26.82 o
  -4   3   7     8826.03     9010.61    252.07 o
  -3   3   7      615.13      615.43     43.96 o
  -2   3   7     8339.43     8641.74    242.74 o
  -1   3   7      703.10      756.62     25.05 o
   0   3   7     3732.15     3758.20    106.66 o
   1   3   7      805.69      776.22     32.40 o
   2   3   7     4960.26     4559.68    184.23 o
   3   3   7      824.95      756.02     35.83 o
   4   3   7     3058.27     2825.82    136.17 o
   5   3   7      851.75      846.94     54.05 o
   6   3   7      748.62      773.76     60.40 o
   7   3   7      370.82      340.96     32.32 o
 -11   4   7      468.59      488.07     68.34 o
 -10   4   7     1581.16     1778.44    120.73 o
  -9   4   7      100.85      112.92     37.57 o
  -8   4   7     1420.65     1491.34    104.19 o
  -7   4   7        2.27       20.27     33.77 o
  -6   4   7     3763.67     2447.64    103.79 o
  -5   4   7      132.62      152.55     18.63 o
  -4   4   7     9941.92    10381.67    289.70 o
  -3   4   7      164.99      175.99     19.55 o
  -2   4   7     5608.23     5741.12    219.10 o
  -1   4   7       41.18       39.00      6.53 o
   0   4   7     2552.92     2417.60    109.09 o
   1   4   7     2039.58     1995.55     96.45 o
   2   4   7     4574.29     2639.48    116.16 o
   3   4   7     1062.59     1116.23     47.10 o
   4   4   7     1305.90     1257.91     63.41 o
   5   4   7     1242.09     1246.93     92.25 o
   6   4   7       72.38       81.88     27.95 o
   7   4   7      510.56      563.80     40.88 o
 -11   5   7      130.87      157.57     47.10 o
 -10   5   7     1307.19     1367.63    105.12 o
  -9   5   7       43.56       59.27     33.74 o
  -8   5   7     2559.38     2785.67    159.89 o
  -7   5   7      220.71      263.39     23.16 o
  -6   5   7     6627.05     6556.95    305.43 o
  -5   5   7      241.97      268.52     23.23 o
  -4   5   7     4516.38     4152.95    248.90 o
  -3   5   7     2076.39     1987.83     71.24 o
  -2   5   7     1653.50     1684.26     63.13 o
  -1   5   7     1544.39     1457.96     66.02 o
   0   5   7     2318.11     2490.97    114.51 o
   1   5   7     2566.55     2749.69    125.36 o
   2   5   7     2019.07     2022.74    103.07 o
   3   5   7     3179.25     3150.97    144.87 o
   4   5   7       63.28       41.22     16.06 o
   5   5   7      745.50      741.64     87.35 o
   6   5   7       16.26        2.32     19.88 o
   7   5   7      896.99      922.62     53.48 o
 -11   6   7        4.67       26.33     34.40 o
 -10   6   7      530.55      461.28     67.28 o
  -9   6   7      688.67      763.60     80.24 o
  -8   6   7     2147.22     2215.11    139.38 o
  -7   6   7      446.11      487.69     30.19 o
  -6   6   7     2392.61     2465.96     84.61 o
  -5   6   7     2332.02     2232.45     77.93 o
  -4   6   7      261.72      245.72     23.53 o
  -3   6   7     3359.55     3553.85    114.74 o
  -2   6   7       89.10       65.41     16.59 o
  -1   6   7     5601.81     5431.49    165.16 o
   0   6   7      610.32      616.14     50.08 o
   1   6   7     6576.17     6485.64    259.32 o
   2   6   7        2.94       20.44     23.02 o
   3   6   7     1749.40     1664.13     94.53 o
   4   6   7       42.59        6.68     25.60 o
   5   6   7      809.85      807.44     46.57 o
   6   6   7       86.21       91.49     23.34 o
 -11   7   7      341.83      404.52     65.42 o
 -10   7   7      255.72      246.02     53.12 o
  -9   7   7      863.87      793.23     83.68 o
  -8   7   7     1428.76     1288.65     99.16 o
  -7   7   7     2051.51     2002.17    127.08 o
  -6   7   7      287.03      331.51     29.87 o
  -5   7   7     1748.94     1650.94     63.50 o
  -4   7   7       65.77       50.68     14.76 o
  -3   7   7     4487.69     4086.27    129.80 o
  -2   7   7      409.35      383.14     32.94 o
  -1   7   7     6031.19     6143.80    185.71 o
   0   7   7      113.03       77.07     27.39 o
   1   7   7     2856.71     2696.30    130.65 o
   2   7   7       79.12      107.37     32.35 o
   3   7   7      859.02      816.45     68.34 o
   4   7   7      219.10      221.48     44.12 o
   5   7   7      987.74      927.59     78.79 o
   6   7   7      350.69      339.58     36.19 o
 -10   8   7      584.53      627.79     80.90 o
  -9   8   7     1586.83     1454.09    110.47 o
  -8   8   7      402.33      389.31     60.93 o
  -7   8   7     2189.01     2400.40    145.73 o
  -6   8   7        4.18        0.66     11.25 o
  -5   8   7     2063.77     1849.94     90.79 o
  -4   8   7       46.34       45.54     16.29 o
  -3   8   7     5199.04     4984.20    154.72 o
  -2   8   7        7.60        2.93     15.35 o
  -1   8   7     3613.60     3684.58    123.80 o
   0   8   7      150.29      148.05     32.75 o
   1   8   7      912.76      838.68     67.94 o
   2   8   7      538.02      576.05     59.74 o
   3   8   7      941.52      784.63     69.20 o
   4   8   7      529.07      523.53     61.85 o
   5   8   7      512.93      452.22     61.52 o
 -10   9   7      221.80      280.62     57.82 o
  -9   9   7     1667.46     1516.67    112.99 o
  -8   9   7        2.04       17.33     32.61 o
  -7   9   7     1355.36     1265.03     99.96 o
  -6   9   7      180.20      142.03     42.47 o
  -5   9   7     1963.38     1776.07     99.99 o
  -4   9   7      193.62      151.72     23.16 o
  -3   9   7     3090.10     3111.37    106.88 o
  -2   9   7      953.19      914.46     61.26 o
  -1   9   7     1955.51     1927.74    101.68 o
   0   9   7      785.49      796.21     66.75 o
   1   9   7      591.10      552.57     58.08 o
   2   9   7     1232.28      913.96     75.02 o
   3   9   7      442.39      363.37     53.25 o
   4   9   7     1055.52     1222.69     93.61 o
 -10  10   7        3.02      -28.51     24.81 o
  -9  10   7      879.73      902.78     92.48 o
  -8  10   7      331.13      353.91     59.47 o
  -7  10   7      807.80      819.23     82.76 o
  -6  10   7      289.58      317.40     57.42 o
  -5  10   7     1303.34     1085.44     51.64 o
  -4  10   7     1528.72     1448.96     62.70 o
  -3  10   7     1330.66     1236.42     58.27 o
  -2  10   7     1824.21     1883.92     77.31 o
  -1  10   7      124.84       95.72     32.68 o
   0  10   7     1351.76     1400.25     89.37 o
   1  10   7      105.40       71.51     31.89 o
   2  10   7     1858.31     1846.64    111.60 o
   3  10   7       61.70       63.11     37.51 o
  -9  11   7      159.94      229.95     54.97 o
  -8  11   7      613.58      731.78     84.34 o
  -7  11   7      594.29      575.99     74.82 o
  -6  11   7     1528.08     1608.16    117.75 o
  -5  11   7     1034.38     1052.25    109.12 o
  -4  11   7     2148.50     2220.14     85.08 o
  -3  11   7       62.81       95.30     22.92 o
  -2  11   7     1158.01     1231.24     60.61 o
  -1  11   7       28.00       10.85     26.59 o
   0  11   7     1629.86     1682.12    101.61 o
   1  11   7       16.79       49.28     32.08 o
   2  11   7     1574.22     1588.18    104.32 o
  -8  12   7      813.99      886.84     93.94 o
  -7  12   7      492.21      475.97     71.25 o
  -6  12   7     1944.50     1833.94    127.61 o
  -5  12   7      111.04       43.99     36.58 o
  -4  12   7      988.40      968.65     52.19 o
  -3  12   7       93.50       57.63     38.67 o
  -2  12   7     1123.54     1135.87     59.88 o
  -1  12   7        9.72       36.52     28.51 o
   0  12   7     2094.30     1877.34    112.26 o
   1  12   7       47.92      110.81     37.64 o
  -7  13   7       64.20       80.90     41.01 o
  -6  13   7      647.33      706.04     82.10 o
  -5  13   7      108.51      123.90     42.67 o
  -4  13   7      502.58      490.41     39.34 o
  -3  13   7      117.72      135.43     40.85 o
  -2  13   7     1398.01     1391.58     89.44 o
  -1  13   7      235.42      261.70     45.25 o
   0  13   7      840.74      968.47     81.76 o
  -5  14   7      178.35      182.91     45.84 o
  -4  14   7      632.50      636.65     75.35 o
  -3  14   7      407.75      412.99     39.61 o
  -1 -14   8      919.81      960.82     44.00 o
   0 -14   8       14.80       18.92     14.54 o
   1 -14   8      762.03      826.04     80.18 o
   2 -14   8      149.48      130.78     45.18 o
   3 -14   8     1501.69     1623.44    115.44 o
  -3 -13   8     1316.57     1415.29     53.31 o
  -2 -13   8      126.37      140.83     20.24 o
  -1 -13   8     1066.84     1048.39     44.97 o
   0 -13   8      308.45      292.81     30.78 o
   1 -13   8     1955.69     1930.26    123.18 o
   2 -13   8      948.49      923.82     83.48 o
   3 -13   8     1123.54     1188.89     97.18 o
   4 -13   8      524.73      604.57     73.16 o
   5 -13   8      271.67      272.55     54.05 o
  -5 -12   8     1861.93     2145.07     85.66 o
  -4 -12   8       92.06       76.98     18.26 o
  -3 -12   8      762.68      756.24     37.79 o
  -2 -12   8      309.17      279.36     24.36 o
  -1 -12   8      945.22      871.47     37.47 o
   0 -12   8     1556.81     1505.10     43.28 o
   1 -12   8     1513.80     1501.50     72.80 o
   2 -12   8      841.04      911.58     80.38 o
   3 -12   8      391.15      342.27     54.38 o
   4 -12   8      716.44      721.72     75.55 o
   5 -12   8       88.19       59.54     36.32 o
   6 -12   8      678.96      567.72     71.18 o
  -6 -11   8      176.98      162.55     26.85 o
  -5 -11   8      883.35      921.66    109.42 o
  -4 -11   8      438.47      466.22     30.55 o
  -3 -11   8      239.59      229.87     19.71 o
  -2 -11   8     1139.05     1160.47     56.17 o
  -1 -11   8      523.08      527.93     37.99 o
   0 -11   8     2584.52     2520.29     90.38 o
   1 -11   8      529.93      520.53     36.64 o
   2 -11   8     1341.94     1408.12     97.57 o
   3 -11   8        4.38      -11.05     26.73 o
   4 -11   8     1078.34     1101.57     86.73 o
   5 -11   8        9.92      -12.97     30.03 o
   6 -11   8     1174.24     1263.58     95.79 o
  -6 -10   8      683.48      599.83     59.07 o
  -5 -10   8      174.14      142.41     23.27 o
  -4 -10   8     1124.14     1167.64     55.49 o
  -3 -10   8      364.98      314.01     31.23 o
  -2 -10   8     3354.85     3422.88    115.07 o
  -1 -10   8      737.42      791.39     45.81 o
   0 -10   8     3455.98     3289.60    107.98 o
   1 -10   8        2.37        0.64     14.00 o
   2 -10   8     1479.34     1387.74     94.20 o
   3 -10   8      252.42      307.67     49.28 o
   4 -10   8     1681.08     1668.69    106.44 o
   5 -10   8      193.40      162.80     42.80 o
   6 -10   8     1451.45     1367.04     99.10 o
   7 -10   8      119.09      136.47     42.14 o
  -7  -9   8       49.18       52.73     21.39 o
  -6  -9   8      994.41     1007.40    118.21 o
  -5  -9   8       52.15       56.69     27.39 o
  -4  -9   8     3478.99     3516.97    115.97 o
  -3  -9   8      392.51      373.25     50.01 o
  -2  -9   8     5426.18     5501.05    163.66 o
  -1  -9   8      242.75      208.43     24.22 o
   0  -9   8     2083.63     2071.61     74.76 o
   1  -9   8      581.24      515.32     32.89 o
   2  -9   8     1920.67     1881.85     67.97 o
   3  -9   8      747.70      715.30     66.48 o
   4  -9   8     2243.51     2219.15    126.15 o
   5  -9   8      864.99      883.20     75.68 o
   6  -9   8      876.50      886.18     78.19 o
   7  -9   8      308.49      255.68     48.49 o
  -8  -8   8      656.60      793.57     51.71 o
  -7  -8   8       10.79       23.19     17.94 o
  -6  -8   8     1582.36     1621.19     96.78 o
  -5  -8   8        5.21       41.35     25.53 o
  -4  -8   8     5520.27     5494.26    163.56 o
  -3  -8   8      358.55      362.06     29.20 o
  -2  -8   8     3039.28     3057.35     99.60 o
  -1  -8   8     2081.24     2068.14     73.75 o
   0  -8   8     1846.96     1809.07     66.38 o
   1  -8   8     1765.72     1786.02     76.94 o
   2  -8   8     2057.40     1934.38     68.57 o
   3  -8   8     2118.22     2176.01    119.07 o
   4  -8   8     1034.43     1114.93     81.37 o
   5  -8   8     1274.36     1190.08     83.48 o
   6  -8   8      188.99      150.50     39.36 o
   7  -8   8      447.63      480.93     59.01 o
  -8  -7   8      649.02      660.20     45.20 o
  -7  -7   8      120.02       75.41     30.43 o
  -6  -7   8     2813.54     2742.15    132.83 o
  -5  -7   8      737.96      750.83     55.96 o
  -4  -7   8     3546.53     3249.14    104.28 o
  -3  -7   8     1003.22      928.16     42.94 o
  -2  -7   8     1458.75     1504.64     61.52 o
  -1  -7   8      967.75      935.13     47.40 o
   0  -7   8     1214.87     1173.40     64.90 o
   1  -7   8     3511.42     3468.58    106.04 o
   2  -7   8      671.25      616.68     33.11 o
   3  -7   8     3690.50     3777.92    113.97 o
   4  -7   8       69.90       56.36     27.85 o
   5  -7   8     1155.91      978.86     74.36 o
   6  -7   8       18.19        6.55     26.59 o
   7  -7   8      552.08      479.74     57.68 o
   8  -7   8      105.81       69.79     36.32 o
  -9  -6   8      258.68      297.43     34.31 o
  -8  -6   8      899.21      958.88     71.71 o
  -7  -6   8      792.94      874.93     67.48 o
  -6  -6   8     2130.01     2018.17    104.45 o
  -5  -6   8     1998.69     1915.70     97.84 o
  -4  -6   8     1111.88     1193.39    140.14 o
  -3  -6   8     1542.65     1582.93     58.39 o
  -2  -6   8      313.63      329.00     29.70 o
  -1  -6   8     1967.02     1867.60    143.65 o
   0  -6   8      524.46      527.31     29.48 o
   1  -6   8     7616.69     7136.39    321.47 o
   2  -6   8      125.01      142.68     52.03 o
   3  -6   8     3131.92     3005.85     92.87 o
   4  -6   8       39.82       65.62     27.32 o
   5  -6   8     1208.51     1154.82     80.38 o
   6  -6   8      242.00      323.68     47.70 o
   7  -6   8     1443.94     1352.02     92.55 o
   8  -6   8      208.98      292.79     49.42 o
  -9  -5   8      818.09      904.21     85.01 o
  -8  -5   8     1241.79     1382.91     86.13 o
  -7  -5   8     2151.27     2189.58    111.07 o
  -6  -5   8     1110.76     1220.64     71.97 o
  -5  -5   8     3035.93     3055.44    135.28 o
  -4  -5   8       56.12       72.70     14.12 o
  -3  -5   8     4747.77     4671.49    135.10 o
  -2  -5   8       16.56       16.70     10.50 o
  -1  -5   8    11064.36    10839.58    289.27 o
   0  -5   8        2.12       15.35     10.36 o
   1  -5   8     6135.16     6010.40    167.53 o
   2  -5   8      252.73      331.76     49.48 o
   3  -5   8     2140.58     2108.38     69.76 o
   4  -5   8      487.78      432.83     47.03 o
   5  -5   8     1587.24     1678.88     97.97 o
   6  -5   8      765.52      845.69     69.06 o
   7  -5   8     1668.52     1693.50    104.65 o
   8  -5   8      330.30      292.13     47.43 o
 -10  -4   8      206.92      216.61     30.83 o
  -9  -4   8     1537.85     1518.72     92.22 o
  -8  -4   8      517.57      458.50     49.02 o
  -7  -4   8     3457.51     3655.97    159.89 o
  -6  -4   8        2.48        0.86     17.40 o
  -5  -4   8     3311.23     3129.34    136.14 o
  -4  -4   8      105.92       67.15     22.66 o
  -3  -4   8     6842.69     6536.73    351.90 o
  -2  -4   8      416.53      479.80     37.24 o
  -1  -4   8     9586.71     9903.99    264.73 o
   0  -4   8     1266.46     1295.37     47.33 o
   1  -4   8     1768.00     1717.30     58.55 o
   2  -4   8     1063.08     1123.90     43.42 o
   3  -4   8     1291.67     1365.56     57.85 o
   4  -4   8     2065.61     2187.46     99.86 o
   5  -4   8     1955.22     2001.50    108.69 o
   6  -4   8     1532.50     1457.80     90.36 o
   7  -4   8      157.98      217.05     40.49 o
   8  -4   8      408.47      523.13     58.81 o
 -10  -3   8      102.50      101.14     23.00 o
  -9  -3   8     1781.11     2053.96    109.09 o
  -8  -3   8       87.23       31.82     23.42 o
  -7  -3   8     2437.03     2564.59    120.13 o
  -6  -3   8      459.59      479.77     31.28 o
  -5  -3   8     3394.25     3537.34    109.99 o
  -4  -3   8      768.10      870.29     38.05 o
  -3  -3   8     7747.04     7744.14    175.31 o
  -2  -3   8     1987.08     1871.25     61.20 o
  -1  -3   8     2863.40     2937.13     88.10 o
   1  -3   8      643.73      664.72     30.79 o
   2  -3   8     2027.79     2282.27     73.10 o
   3  -3   8      622.90      540.04     44.79 o
   4  -3   8     3952.01     3908.60    115.97 o
   5  -3   8      357.08      338.10     42.01 o
   6  -3   8      972.44     1039.98     74.02 o
   7  -3   8        0.61       -1.98     25.14 o
   8  -3   8      488.37      491.25     59.34 o
 -10  -2   8       57.52       79.12     28.97 o
  -9  -2   8     1478.58     1527.52     87.52 o
  -8  -2   8      647.85      730.93     42.09 o
  -7  -2   8      996.45     1003.66     47.20 o
  -6  -2   8     1039.48      992.23     45.41 o
  -5  -2   8     3801.40     3738.38    115.71 o
  -4  -2   8     4771.18     4613.68    136.90 o
  -3  -2   8     3529.28     3477.88     84.44 o
  -2  -2   8     3923.84     3892.90     93.17 o
  -1  -2   8      894.96      919.42     35.44 o
   0  -2   8     2098.60     2124.59     67.06 o
   1  -2   8       28.43       20.34      9.44 o
   2  -2   8     7260.74     7817.97    212.28 o
   3  -2   8        1.76        4.78     22.29 o
   4  -2   8     2619.93     2739.95     87.04 o
   5  -2   8       10.54        4.74     12.67 o
   6  -2   8      911.43     1075.04     74.55 o
   7  -2   8       70.56       61.39     30.76 o
   8  -2   8      677.61      643.00     64.83 o
 -10  -1   8      339.65      362.17     35.54 o
  -9  -1   8      417.38      454.77     41.21 o
  -8  -1   8      816.75      956.56     83.85 o
  -7  -1   8      495.30      465.89     32.04 o
  -6  -1   8     3682.04     3698.58    116.66 o
  -5  -1   8     2175.01     1977.31    159.92 o
  -4  -1   8     4875.80     4794.17    149.01 o
  -3  -1   8      656.72      662.56     23.26 o
  -2  -1   8     6136.62     6222.40    162.94 o
  -1  -1   8        2.69        8.66     18.56 o
   0  -1   8     6065.87     6348.44    172.91 o
   1  -1   8        8.16        3.09      8.64 o
   2  -1   8     7881.41     8181.37    221.50 o
   3  -1   8      126.23      131.91     17.40 o
   4  -1   8     3930.23     3704.63    178.21 o
   5  -1   8      191.76      241.66     23.35 o
   6  -1   8      608.63      448.05     49.15 o
   7  -1   8      406.85      399.96     50.54 o
   8  -1   8      695.30      853.43     74.88 o
 -11   0   8      365.86      446.00     70.12 o
 -10   0   8      534.93      600.99     70.12 o
  -9   0   8      110.50      120.99     23.48 o
  -8   0   8     2948.10     3146.32    106.53 o
  -7   0   8      963.50      925.00     44.56 o
  -6   0   8     9171.92     9174.83    259.34 o
  -5   0   8     1016.04     1049.98     45.58 o
  -4   0   8     7939.19     7979.17    225.09 o
  -3   0   8      283.97      299.13     29.21 o
  -2   0   8     3979.46     4142.62     97.97 o
  -1   0   8      319.42      392.77     20.38 o
   0   0   8     9937.38    10796.47    284.69 o
   1   0   8       25.60       17.64     12.57 o
   2   0   8     3619.26     3735.79    110.06 o
   3   0   8      926.12      923.94     39.89 o
   4   0   8     1037.73     1102.38     81.80 o
   5   0   8      877.92      962.64     46.84 o
   6   0   8      438.37      426.85     34.80 o
   7   0   8      861.00      951.01     73.56 o
   8   0   8      173.65      154.33     39.69 o
 -11   1   8       21.75       23.48     37.31 o
 -10   1   8      957.98     1082.32     89.83 o
  -9   1   8       63.00      103.99     21.50 o
  -8   1   8     4589.77     4889.22    151.98 o
  -7   1   8       58.58       50.34     15.73 o
  -6   1   8     9644.52     9636.63    271.93 o
  -5   1   8      507.69      529.71     45.25 o
  -4   1   8     1947.57     1979.90     69.79 o
  -3   1   8     1268.30     1188.45     97.97 o
  -2   1   8     5480.61     5666.80    164.42 o
  -1   1   8     1865.41     1803.24     56.27 o
   0   1   8     4859.95     5477.97    150.92 o
   1   1   8     2569.92     2900.57     87.44 o
   2   1   8      273.01      222.60     28.84 o
   3   1   8     1168.81     1181.26     46.40 o
   4   1   8      180.95      176.37     20.74 o
   5   1   8     2201.22     2063.91     73.55 o
   6   1   8      279.82      274.49     27.75 o
   7   1   8     1008.50      941.94     72.70 o
 -11   2   8        6.92       18.32     34.86 o
 -10   2   8     1532.42     1636.61    116.10 o
  -9   2   8        5.55       16.47     10.47 o
  -8   2   8     2807.09     3051.68    103.40 o
  -7   2   8     1031.63     1012.21     81.10 o
  -6   2   8     1222.67     1179.19    113.29 o
  -5   2   8     1497.81     1619.30     61.51 o
  -4   2   8     1844.08     1857.42     67.49 o
  -3   2   8     4877.28     5045.90    150.45 o
  -2   2   8     4531.38     4445.30    147.82 o
  -1   2   8     6485.69     7150.12    163.59 o
   0   2   8     1050.16     1013.16     47.60 o
   1   2   8     2519.56     2411.31    323.98 o
   2   2   8       55.73       46.44     18.59 o
   3   2   8     3457.26     3157.11    129.36 o
   4   2   8       96.21       76.71     16.32 o
   5   2   8     2178.35     2129.20    161.18 o
   6   2   8       29.94       34.57     17.28 o
   7   2   8      801.32      821.68     69.06 o
 -11   3   8      105.07      176.83     48.89 o
 -10   3   8     1753.31     2030.21    133.16 o
  -9   3   8      420.02      446.20     62.91 o
  -7   3   8     1247.68     1227.45     52.90 o
  -6   3   8      483.88      488.82     31.54 o
  -5   3   8     5122.39     4871.72    434.22 o
  -4   3   8     4420.22     4221.92    130.12 o
  -3   3   8     5582.74     5563.90    165.06 o
  -2   3   8      993.40      885.99     41.31 o
  -1   3   8     5079.10     5202.08    130.60 o
   0   3   8        8.86        9.37     14.45 o
   1   3   8     1787.78     1768.06     59.51 o
   2   3   8       27.99       22.49      9.96 o
   3   3   8     3308.74     3188.57    100.01 o
   4   3   8       26.19       24.82     14.33 o
   5   3   8     1748.51     1831.11     76.67 o
   6   3   8       49.53       31.44     17.63 o
   7   3   8      398.60      507.19     55.10 o
 -11   4   8      394.15      412.00     67.48 o
 -10   4   8     1069.00     1289.18    101.74 o
  -9   4   8      912.32     1056.78     87.78 o
  -8   4   8      386.08      408.97     38.14 o
  -7   4   8     3355.23     3108.65    504.84 o
  -6   4   8     1079.28     1022.97     46.32 o
  -5   4   8     6474.82     7010.04    204.20 o
  -4   4   8     1810.06     1774.83     66.70 o
  -3   4   8     7157.87     7347.42    212.55 o
  -2   4   8        3.44       13.68     12.12 o
  -1   4   8     4174.06     4123.44    158.47 o
   0   4   8      110.51      123.89     12.99 o
   1   4   8     3385.24     3109.96     94.47 o
   2   4   8       93.86       80.38     15.22 o
   3   4   8     2488.16     2374.99     80.63 o
   4   4   8      833.98      907.07     57.09 o
   5   4   8      904.56      874.07     46.12 o
   6   4   8      250.37      265.84     30.26 o
 -11   5   8      754.11     1005.18     97.05 o
 -10   5   8      330.63      362.51     61.79 o
  -9   5   8     1078.03     1170.70     94.80 o
  -8   5   8        5.75      -28.05     20.90 o
  -7   5   8     3892.43     4113.88    213.47 o
  -6   5   8       56.98       51.70     14.96 o
  -5   5   8     7813.09     7701.11    222.95 o
  -4   5   8       79.55       76.68     16.17 o
  -3   5   8     3345.36     2980.20    316.17 o
  -2   5   8      777.75      764.18     41.53 o
  -1   5   8     2571.43     2547.08     89.67 o
   0   5   8      824.17      783.79     40.32 o
   1   5   8     3227.24     2960.32     92.43 o
   2   5   8     1957.85     1227.59     65.69 o
   3   5   8     1210.52     1174.53     50.50 o
   4   5   8     1027.96      997.68     47.70 o
   5   5   8       97.68       97.11     20.71 o
   6   5   8      462.32      501.83     55.40 o
 -11   6   8      491.57      538.68     76.60 o
 -10   6   8       27.32       40.88     32.61 o
  -9   6   8     1025.28     1068.36     95.99 o
  -8   6   8       22.39       24.54     30.96 o
  -7   6   8     2767.42     2734.13     93.97 o
  -6   6   8      695.93      700.70     91.32 o
  -5   6   8     4835.40     4330.98    477.98 o
  -4   6   8      940.70      952.88     46.37 o
  -3   6   8      477.60      464.11     33.12 o
  -2   6   8     1948.35     1823.73     70.91 o
  -1   6   8     1174.18     1171.89     53.55 o
   0   6   8     3114.20     3187.81    143.75 o
   1   6   8     1409.70     1368.69     80.64 o
   2   6   8     2174.43     2091.47    110.08 o
   3   6   8       41.02       58.90     16.70 o
   4   6   8      648.03      668.34     54.91 o
   5   6   8        3.78       10.84     16.56 o
 -11   7   8      240.15      286.17     62.25 o
 -10   7   8      291.51      342.87     64.90 o
  -9   7   8     1459.86     1557.82    116.23 o
  -8   7   8      280.19      209.44     50.61 o
  -7   7   8     2562.81     2512.15    129.59 o
  -6   7   8     1395.22     1225.00     85.67 o
  -5   7   8      851.25      873.51     44.20 o
  -4   7   8     2556.72     2416.48    132.27 o
  -3   7   8     1100.53     1011.34     49.90 o
  -2   7   8     2997.11     2984.95    103.69 o
  -1   7   8     1018.38      937.64     64.83 o
   0   7   8     3064.14     3155.33    146.40 o
   1   7   8      122.36      145.60     34.13 o
   2   7   8      668.88      712.59     61.46 o
   3   7   8       13.44       69.20     30.50 o
   4   7   8      944.59      949.10     85.30 o
   5   7   8       26.51       42.87     20.08 o
 -10   8   8      289.34      253.83     53.85 o
  -9   8   8     1356.06     1470.83    115.11 o
  -8   8   8      932.09     1116.25     94.00 o
  -7   8   8      736.47      756.85     81.10 o
  -6   8   8     1821.22     1644.08    114.51 o
  -5   8   8      264.63      280.21     27.69 o
  -4   8   8     2563.35     2433.10     88.62 o
  -3   8   8      769.00      658.09     43.89 o
  -2   8   8     4111.46     4129.03    135.83 o
  -1   8   8      128.89      147.98     33.54 o
   0   8   8     1870.64     1771.82    100.42 o
   1   8   8       12.77       38.96     26.33 o
   2   8   8      964.67      881.41     72.97 o
   3   8   8      160.68      132.50     37.44 o
   4   8   8      999.29      986.00     83.68 o
 -10   9   8      628.91      631.62     82.16 o
  -9   9   8      479.92      423.31     69.72 o
  -8   9   8     1079.03     1076.63     98.63 o
  -7   9   8        5.13      -32.48     26.20 o
  -5   9   8       24.06       15.40     28.45 o
  -4   9   8     2520.63     2439.28     90.87 o
  -3   9   8       14.03        4.32     17.12 o
  -2   9   8     3169.86     3278.70    133.13 o
  -1   9   8      176.43      163.86     34.73 o
   0   9   8     1350.45     1245.58     81.96 o
   1   9   8      602.09      463.79     56.36 o
   2   9   8      582.72      511.62     61.12 o
   3   9   8      460.85      549.92     65.69 o
  -9  10   8        0.98       20.37     34.07 o
  -8  10   8      839.76      853.56     89.90 o
  -7  10   8      138.94      141.83     46.04 o
  -6  10   8     1252.53     1281.37    103.07 o
  -5  10   8      166.01      179.06     25.77 o
  -4  10   8     3381.08     3399.54    117.21 o
  -3  10   8      250.43      247.45     30.71 o
  -2  10   8     1165.27     1261.32     62.50 o
  -1  10   8      702.17      653.39     61.32 o
   0  10   8      156.33      149.11     36.71 o
   1  10   8      824.38     1018.68     80.71 o
   2  10   8      529.27      587.90     67.34 o
   3  10   8      813.93      920.77     84.41 o
  -9  11   8      212.40      244.30     56.69 o
  -8  11   8      458.70      563.09     77.27 o
  -7  11   8      289.47      373.56     65.49 o
  -6  11   8     1689.51     1682.12    121.85 o
  -5  11   8      724.03      736.33     45.17 o
  -4  11   8     1335.52     1202.88     59.01 o
  -3  11   8      968.18      995.49     55.04 o
  -2  11   8       63.42       63.30     22.71 o
  -1  11   8      644.72      760.62     68.34 o
   0  11   8      272.30      242.78     45.51 o
   1  11   8     1261.42     1360.16     94.27 o
   2  11   8      161.22      169.55     43.73 o
  -8  12   8      555.80      582.54     81.10 o
  -7  12   8      690.60      821.55     91.75 o
  -6  12   8      822.46      831.87     89.24 o
  -5  12   8      941.97      840.13     86.13 o
  -4  12   8       21.49       -3.84     21.43 o
  -3  12   8      773.48      798.38     50.84 o
  -2  12   8       57.52       48.29     29.90 o
  -1  12   8     1335.91     1342.96     91.16 o
   0  12   8       96.26       41.08     31.89 o
  -6  13   8      131.11      167.63     49.09 o
  -5  13   8      513.55      523.79     71.18 o
  -4  13   8        1.32       -6.43     15.69 o
  -3  13   8      901.34      939.22     57.49 o
  -2  13   8        2.08       15.55     26.79 o
  -3 -13   9       42.15       30.73     16.20 o
  -2 -13   9      919.95      929.84     41.79 o
  -1 -13   9        2.68       -7.54     18.03 o
   0 -13   9     1172.41     1203.80     53.88 o
   1 -13   9      124.99      167.50     42.14 o
   2 -13   9     1708.80     1765.08    118.68 o
   3 -13   9      128.19      111.60     39.10 o
  -4 -12   9     1047.89     1114.89     58.54 o
  -3 -12   9       49.91       54.17     18.87 o
  -2 -12   9      971.55     1052.86     54.12 o
  -1 -12   9      197.55      188.97     27.72 o
   0 -12   9     1673.01     1684.82     70.73 o
   1 -12   9      440.34      456.45     60.99 o
   2 -12   9     1774.77     1700.84    112.00 o
   3 -12   9      433.66      514.47     66.09 o
   4 -12   9      487.19      529.15     67.67 o
   5 -12   9      297.36      313.03     56.30 o
  -5 -11   9       56.83       51.57     20.42 o
  -4 -11   9      429.49      471.08     38.81 o
  -3 -11   9      266.27      193.33     27.54 o
  -2 -11   9      998.64      907.59     49.31 o
  -1 -11   9      537.50      534.09     38.41 o
   0 -11   9     1935.85     1934.37     75.64 o
   1 -11   9      773.44      683.27     47.43 o
   2 -11   9      778.03      813.54     74.49 o
   3 -11   9      731.69      758.24     72.64 o
   4 -11   9      128.80      124.04     38.63 o
   5 -11   9      867.82      888.49     83.22 o
  -6 -10   9      746.87      698.42     47.91 o
  -5 -10   9      339.72      352.19     50.74 o
  -4 -10   9      231.94      240.10     28.75 o
  -3 -10   9     1307.28     1265.88     87.59 o
  -2 -10   9     1639.87     1631.81     66.17 o
  -1 -10   9     2069.92     1911.14     73.28 o
   0 -10   9     1028.65     1064.96     50.88 o
   1 -10   9     1755.81     1709.23     80.04 o
   2 -10   9        9.51       -8.34     26.53 o
   3 -10   9     1330.52     1252.20     90.10 o
   4 -10   9        9.90       20.24     29.57 o
   5 -10   9     1633.07     1687.21    110.74 o
   6 -10   9        1.77       -9.79     28.84 o
  -7  -9   9      583.76      757.86     51.11 o
  -6  -9   9      169.46      159.82     35.85 o
  -5  -9   9      984.41      952.99     68.86 o
  -4  -9   9      595.69      532.15     57.16 o
  -3  -9   9     2787.47     2632.12     91.83 o
  -2  -9   9      554.52      526.15     35.10 o
  -1  -9   9     3542.32     3467.67    111.76 o
   0  -9   9       27.83       31.77     16.02 o
   1  -9   9     1965.72     1953.32     72.09 o
   2  -9   9       29.43       44.64     15.86 o
   3  -9   9     2343.11     2390.41    132.17 o
   4  -9   9      138.23      125.29     38.50 o
   5  -9   9     1761.97     1754.16    112.13 o
   6  -9   9      147.87      194.36     44.52 o
  -8  -8   9       50.54       81.14     24.85 o
  -7  -8   9      702.80      777.22     69.06 o
  -6  -8   9       70.82       41.61     24.21 o
  -5  -8   9     1972.94     1768.12     96.78 o
  -4  -8   9      181.30      195.59     24.64 o
  -3  -8   9     4071.12     4095.24    126.99 o
  -2  -8   9      522.77      450.49     31.32 o
  -1  -8   9     1573.33     1442.39     58.01 o
   0  -8   9      271.63      232.70     23.87 o
   1  -8   9     1893.02     1872.49     68.23 o
   2  -8   9      618.25      510.39     32.20 o
   3  -8   9     2689.61     2595.42    137.27 o
   4  -8   9      660.97      628.05     63.51 o
   5  -8   9      868.91      987.26     79.78 o
   6  -8   9      335.38      314.16     51.40 o
   7  -8   9      178.46      175.11     43.66 o
  -8  -7   9        1.62        5.62     22.29 o
  -7  -7   9     1201.53     1037.86     72.50 o
  -6  -7   9        7.49       29.44     25.27 o
  -5  -7   9     3418.30     3237.30    146.73 o
  -4  -7   9      187.99      176.37     22.31 o
  -3  -7   9     2444.53     2260.74     83.48 o
  -2  -7   9      303.28      260.15     24.11 o
  -1  -7   9     2147.83     2196.04     75.93 o
   0  -7   9     1191.53     1132.49     47.88 o
   1  -7   9     1721.54     1697.28     79.68 o
   2  -7   9     1726.02     1672.32     88.02 o
   3  -7   9     1574.04     1617.56     98.04 o
   4  -7   9     1065.48     1125.58     79.98 o
   5  -7   9      151.93      179.93     40.55 o
   6  -7   9      376.17      402.87     54.38 o
   7  -7   9        2.96      -11.51     22.89 o
  -9  -6   9      694.54      754.72     52.22 o
  -8  -6   9       49.42       49.75     27.45 o
  -7  -6   9     2196.29     2141.42    111.80 o
  -6  -6   9      163.82      150.17     32.48 o
  -5  -6   9     2692.46     2648.21    124.43 o
  -4  -6   9      499.32      490.39     82.62 o
  -3  -6   9     1513.82     1324.39    100.95 o
  -2  -6   9     1305.14     1304.39    106.47 o
  -1  -6   9     1191.25     1171.14     48.17 o
   0  -6   9     4028.80     3598.53    153.41 o
   1  -6   9     2283.06     2145.65    152.45 o
   2  -6   9     4335.75     4333.45    128.32 o
   3  -6   9      124.16      161.63     19.30 o
   4  -6   9     1423.86     1488.49     92.08 o
   5  -6   9        6.82       25.14     25.87 o
   6  -6   9     1040.57     1127.04     82.76 o
   7  -6   9        8.84       -0.26     28.45 o
  -9  -5   9      785.71      832.26     69.66 o
  -8  -5   9      359.78      310.32     44.79 o
  -7  -5   9     2025.24     1972.79    103.99 o
  -6  -5   9     1329.80     1236.39     73.83 o
  -5  -5   9     1119.49     1143.84     68.14 o
  -4  -5   9     2088.88     2150.39     98.34 o
  -3  -5   9       49.31       51.50     13.32 o
  -2  -5   9     3455.10     3521.51    106.73 o
  -1  -5   9      810.45      735.27     34.56 o
   0  -5   9     8884.86     7857.68    679.78 o
   1  -5   9      197.58      194.07     55.70 o
   2  -5   9     3953.00     3821.55    198.79 o
   3  -5   9        4.64        5.33     10.99 o
   4  -5   9     1201.62     1404.48     87.12 o
   5  -5   9      183.86      177.42     37.44 o
   6  -5   9     2304.51     2213.06    123.44 o
   7  -5   9      108.76       69.79     30.23 o
 -10  -4   9      366.87      387.43     31.67 o
  -9  -4   9     1150.28     1190.08     79.91 o
  -8  -4   9     1290.79     1334.56     81.70 o
  -7  -4   9      996.46      979.98     65.95 o
  -6  -4   9     2434.12     2395.57    113.78 o
  -5  -4   9      143.78      186.68     31.16 o
  -4  -4   9     2686.90     2713.06     84.99 o
  -3  -4   9      182.87      176.36     18.07 o
  -2  -4   9     8785.85     8962.85    242.76 o
  -1  -4   9       43.05       15.21     22.36 o
   0  -4   9     4843.71     4988.22    142.32 o
   1  -4   9       99.16      107.92     21.63 o
   2  -4   9     1587.30     1472.53    115.44 o
   3  -4   9      602.00      681.42     58.21 o
   4  -4   9     1799.63     1917.11    109.35 o
   5  -4   9      994.71      909.46     68.93 o
   6  -4   9     1004.82     1118.37     79.52 o
   7  -4   9      290.72      322.62     48.56 o
 -10  -3   9      988.54     1048.91     74.75 o
  -9  -3   9      498.74      492.97     50.54 o
  -8  -3   9     1959.04     1928.47    100.88 o
  -7  -3   9       51.18       67.34     24.94 o
  -6  -3   9     1275.29     1234.93     71.64 o
  -5  -3   9      170.02      189.46     29.64 o
  -4  -3   9     5622.10     5833.30    136.59 o
  -3  -3   9       64.17       72.49      9.99 o
  -2  -3   9     5804.54     5559.43    155.54 o
  -1  -3   9      804.40      831.17     35.55 o
   0  -3   9     1924.35     1796.27    152.71 o
   1  -3   9     1668.08     1727.97     64.07 o
   2  -3   9     1440.78     1488.30     55.16 o
   3  -3   9     2348.63     2452.05     80.10 o
   4  -3   9     1833.65     1826.84    116.73 o
   5  -3   9     1197.73     1191.01     77.80 o
   6  -3   9      245.86      244.43     41.41 o
   7  -3   9      281.44      300.07     47.30 o
 -10  -2   9     1185.80     1300.89     83.22 o
  -9  -2   9        0.05      -26.69     17.79 o
  -8  -2   9     1106.19     1235.92     75.15 o
  -7  -2   9       72.65       63.51     18.75 o
  -6  -2   9     1479.32     1439.54     96.85 o
  -5  -2   9      460.72      485.68     35.56 o
  -4  -2   9     5574.74     5643.26    164.84 o
  -3  -2   9     1001.88      956.00     31.07 o
  -2  -2   9     3850.80     3955.52    114.39 o
  -1  -2   9     2173.25     2273.26     71.47 o
   0  -2   9      681.72      707.55     32.37 o
   2  -2   9     2210.76     2267.50    100.52 o
   3  -2   9     1955.19     2008.71     68.97 o
   4  -2   9      473.07      487.17     30.10 o
   5  -2   9     1296.80     1260.65     51.95 o
   6  -2   9       32.28       36.52     25.40 o
   7  -2   9      626.43      606.42     61.65 o
 -10  -1   9     1143.01     1254.64     78.79 o
  -9  -1   9      215.05      287.69     57.42 o
  -8  -1   9      887.80      898.02     72.37 o
  -7  -1   9      286.84      272.51     46.54 o
  -6  -1   9     4007.27     3834.12    121.72 o
  -5  -1   9     1008.13      989.41     45.37 o
  -4  -1   9     4696.13     4581.41    138.16 o
  -3  -1   9     3873.00     3828.49    157.64 o
  -2  -1   9      863.93      843.71     28.53 o
  -1  -1   9     4190.05     4271.42    121.36 o
   0  -1   9      297.38      346.70     22.76 o
   1  -1   9     6934.20     7168.80    196.65 o
   2  -1   9      294.29      269.37     21.67 o
   3  -1   9     3437.54     3631.98    167.07 o
   4  -1   9        4.90       12.14     13.00 o
   5  -1   9      959.24      961.38     58.31 o
   6  -1   9       89.81       79.85     30.17 o
   7  -1   9      778.67      834.71     72.04 o
 -10   0   9      269.48      337.97     57.16 o
  -9   0   9      733.38      755.69     45.69 o
  -8   0   9     1081.34     1063.63     51.63 o
  -7   0   9     1702.44     1492.24    117.72 o
  -6   0   9     2612.70     2630.89    148.54 o
  -5   0   9     4571.42     4533.90    139.48 o
  -4   0   9     1100.44     1136.93     73.20 o
  -3   0   9     2775.29     2698.71    243.97 o
  -2   0   9        6.70       26.11     10.83 o
  -1   0   9     4927.48     5142.87    142.81 o
   0   0   9       55.73       56.57     12.27 o
   1   0   9     8752.00     8941.60    319.61 o
   2   0   9       25.07        4.60      7.41 o
   3   0   9     3360.14     3296.95    102.23 o
   4   0   9      383.57      409.43     37.28 o
   5   0   9      487.07      510.72     33.40 o
   6   0   9      370.66      379.65     47.56 o
   7   0   9      547.44      607.34     61.79 o
 -11   1   9      276.93      392.15     67.87 o
 -10   1   9       41.68       67.28     36.32 o
  -9   1   9     1475.50     1516.30     65.63 o
  -8   1   9     1038.09     1099.13     52.30 o
  -7   1   9     3739.09     3836.93    123.81 o
  -6   1   9      320.78      311.79     38.70 o
  -5   1   9     2309.42     2262.55     80.55 o
  -4   1   9      673.65      684.45     61.39 o
  -3   1   9     3412.31     3120.16    149.01 o
  -2   1   9       37.28       75.32     15.58 o
  -1   1   9     6593.11     6237.62    626.40 o
   0   1   9     1091.12     1211.01     44.53 o
   1   1   9     5100.97     5323.61    242.32 o
   2   1   9      745.11      645.72     64.00 o
   3   1   9      725.66      713.17     36.18 o
   4   1   9      878.71      881.78     42.85 o
   5   1   9      581.33      591.02     36.57 o
   6   1   9      954.62     1047.75     50.85 o
   7   1   9      247.39      269.64     45.78 o
 -11   2   9      532.59      748.25     85.80 o
 -10   2   9       46.04       66.95     36.12 o
  -9   2   9     2065.71     2169.26     82.92 o
  -8   2   9      218.56      198.36     24.63 o
  -7   2   9     2121.44     2045.30     76.27 o
  -6   2   9       69.43       88.64     18.19 o
  -5   2   9      542.34      468.56     31.54 o
  -4   2   9     1285.26     1312.76     99.03 o
  -3   2   9     6594.44     6206.05    182.37 o
  -2   2   9      813.54      789.37     89.93 o
  -1   2   9     4520.26     4419.31    178.35 o
   0   2   9     2199.29     2243.65    117.82 o
   1   2   9      336.90      368.38     23.54 o
   2   2   9     1790.22     1787.46     62.44 o
   3   2   9      682.21      619.20     34.19 o
   4   2   9     1367.21     1395.37     65.16 o
   5   2   9      338.26      370.09     31.08 o
   6   2   9     1025.00     1076.02     70.32 o
 -11   3   9      873.89      910.12     93.27 o
 -10   3   9        1.33       12.50     31.22 o
  -9   3   9     2027.90     2112.71    136.94 o
  -8   3   9       89.87       72.06     18.43 o
  -7   3   9     1177.75     1363.30     92.91 o
  -6   3   9      363.78      373.98     37.08 o
  -5   3   9     3510.89     3581.69    116.17 o
  -4   3   9      906.33      929.66     44.69 o
  -3   3   9     4701.32     4373.33    292.43 o
  -2   3   9     2680.25     2624.94     89.81 o
  -1   3   9     1388.86     1369.95     73.10 o
   0   3   9     2086.83     2151.27    103.26 o
   1   3   9      245.43      275.65     20.94 o
   2   3   9     2813.13     2643.73     85.16 o
   3   3   9      219.31      206.30     22.17 o
   4   3   9     1648.54     1668.91     64.62 o
   5   3   9       63.15       65.41     18.66 o
   6   3   9      859.99     1009.15     51.97 o
 -11   4   9      947.41     1065.38    100.88 o
 -10   4   9      141.92      181.79     51.27 o
  -9   4   9      839.42      860.71     85.53 o
  -8   4   9      935.95      820.46     88.97 o
  -7   4   9     1213.60     1234.05     54.55 o
  -6   4   9     1055.10      976.05     47.16 o
  -5   4   9     1735.70     1627.63     84.71 o
  -4   4   9     3294.05     3199.95    129.56 o
  -3   4   9     1371.50     1256.33     54.11 o
  -2   4   9     4018.52     4003.81    167.86 o
  -1   4   9        8.99       35.59     19.12 o
   0   4   9     3087.36     2864.92    130.12 o
   1   4   9        1.75       -7.89      8.73 o
   2   4   9     3231.45     3109.45     98.03 o
   3   4   9        1.14        7.92     13.30 o
   4   4   9     2053.04     1996.11    116.83 o
   5   4   9       86.79       96.66     21.02 o
   6   4   9      269.32      304.16     32.02 o
 -11   5   9      622.74      761.74     89.64 o
 -10   5   9      386.26      392.35     65.29 o
  -9   5   9       55.38       28.78     33.94 o
  -8   5   9     1509.16     1624.97    116.10 o
  -7   5   9      247.46      253.79     26.63 o
  -6   5   9     1957.83     1791.51    100.72 o
  -5   5   9      377.09      428.17     46.11 o
  -4   5   9     4657.76     4583.78    143.94 o
  -3   5   9        3.83        5.52     14.62 o
  -2   5   9     2665.42     2570.57     91.48 o
  -1   5   9      285.16      285.25     36.58 o
   0   5   9     2692.30     2509.09    119.40 o
   1   5   9      427.62      463.99     47.03 o
   2   5   9     3830.76     3464.70    109.01 o
   3   5   9      496.17      473.72     32.62 o
   4   5   9      542.67      588.38     76.34 o
   5   5   9      205.78      204.45     27.38 o
 -10   6   9      850.77      826.24     89.97 o
  -9   6   9       13.72        0.99     31.89 o
  -8   6   9     1519.11     1590.90    114.84 o
  -7   6   9      158.76      159.58     22.52 o
  -6   6   9     3748.27     3643.80    120.44 o
  -5   6   9        2.68        7.33     13.61 o
  -4   6   9     1467.91     1392.75     59.79 o
  -3   6   9      357.09      282.94     28.74 o
  -2   6   9     1416.78     1336.88     59.19 o
  -1   6   9      324.44      287.96     37.31 o
   0   6   9     2568.27     2597.40    124.83 o
   1   6   9     1298.45     1290.76     81.17 o
   2   6   9      803.07      816.91     66.35 o
   3   6   9      488.64      490.59     54.58 o
   4   6   9      135.54      151.14     24.28 o
   5   6   9      478.46      575.50     41.68 o
 -10   7   9      622.76      647.10     80.57 o
  -9   7   9        0.97        5.56     31.89 o
  -8   7   9     2357.82     2298.46    146.59 o
  -7   7   9        5.73        4.48      9.78 o
  -6   7   9     1841.18     1950.04     75.33 o
  -5   7   9      387.21      420.79     32.67 o
  -4   7   9      868.20      836.95     45.96 o
  -3   7   9      994.57      978.84     57.82 o
  -2   7   9     1366.69     1243.07     81.24 o
  -1   7   9     1579.74     1415.53     84.01 o
   0   7   9     1425.92     1586.07     92.28 o
   1   7   9      966.68      876.32     69.20 o
   2   7   9      242.73      314.82     47.70 o
   3   7   9      670.09      687.98     66.42 o
   4   7   9       31.33       -0.86     30.10 o
 -10   8   9      690.50      599.41     80.64 o
  -9   8   9      117.69      132.04     46.64 o
  -8   8   9     1568.92     1558.55    118.81 o
  -7   8   9      487.82      568.91     74.02 o
  -6   8   9      770.10      812.96     45.17 o
  -5   8   9     1063.57     1040.52     85.14 o
  -4   8   9      378.73      435.62     56.53 o
  -3   8   9     2169.67     2111.50     83.85 o
  -2   8   9      911.22      901.29     77.83 o
  -1   8   9     2525.15     2343.64    120.20 o
   0   8   9      326.39      355.70     48.82 o
   1   8   9     1036.53     1011.67     77.53 o
   2   8   9        5.78       15.88     25.67 o
   3   8   9      972.43      956.89     80.44 o
  -9   9   9      414.62      377.27     67.08 o
  -8   9   9      417.73      463.99     71.84 o
  -7   9   9     1117.55     1222.30    104.52 o
  -6   9   9       61.18       37.41     17.02 o
  -5   9   9     1247.66     1224.75     57.86 o
  -4   9   9      427.99      436.56     36.53 o
  -3   9   9     2519.99     2610.10     98.30 o
  -2   9   9      201.04      197.93     29.53 o
  -1   9   9     1506.72     1517.80     93.14 o
   0   9   9      160.59      260.44     44.79 o
   1   9   9      733.08      552.97     61.46 o
   2   9   9      162.76      252.70     47.56 o
   3   9   9      855.89      952.79     84.08 o
  -9  10   9      790.81      677.40     85.80 o
  -8  10   9        4.26      -42.01     29.04 o
  -7  10   9      805.35      967.81     98.24 o
  -6  10   9        9.32      -10.12     30.69 o
  -5  10   9     2208.59     2250.95     87.01 o
  -4  10   9       70.43       43.00     20.34 o
  -3  10   9     1934.62     1935.77     97.48 o
  -2  10   9      123.00      114.63     25.04 o
  -1  10   9      537.84      456.12     54.64 o
   0  10   9      503.77      458.44     57.29 o
   1  10   9      668.27      628.71     67.48 o
   2  10   9      196.70      112.19     41.81 o
  -8  11   9       16.93      -46.44     30.96 o
  -7  11   9      803.53      828.49     91.03 o
  -6  11   9       15.41       17.46     34.93 o
  -5  11   9     1624.98     1517.40     68.20 o
  -4  11   9      251.58      270.37     33.13 o
  -3  11   9      600.38      572.33     97.64 o
  -2  11   9      498.04      455.86     54.58 o
  -1  11   9      315.23      313.83     49.09 o
   0  11   9      379.25      422.12     56.36 o
   1  11   9      610.40      518.50     64.04 o
  -7  12   9     1014.74     1111.23    103.07 o
  -6  12   9      264.91      266.92     58.48 o
  -5  12   9      707.96      646.90     77.33 o
  -4  12   9      391.60      383.32     38.58 o
  -3  12   9       90.85      101.77     26.40 o
  -2  12   9      462.46      519.63     59.40 o
  -1  12   9      282.76      254.16     46.31 o
  -1 -13  10      554.14      533.56     27.65 o
   0 -13  10       29.27        3.97     25.60 o
   1 -13  10     1024.80      881.94     83.22 o
   2 -13  10        9.79       42.01     33.61 o
  -3 -12  10      903.76      925.35     52.69 o
  -2 -12  10       16.82        7.82     18.43 o
  -1 -12  10     1154.75     1190.71     58.45 o
   0 -12  10       22.37       12.89     18.79 o
   1 -12  10     1527.31     1578.99    107.83 o
   2 -12  10       17.47        0.73     27.65 o
   3 -12  10      775.67      816.45     81.10 o
   4 -12  10      115.14      145.87     43.26 o
  -5 -11  10     1302.38     1508.07     55.65 o
  -4 -11  10       13.67        8.83     18.15 o
  -3 -11  10     1011.32      969.15     51.34 o
  -2 -11  10       21.57       34.16     18.70 o
  -1 -11  10     1999.22     1918.49    100.62 o
   0 -11  10       58.00       28.49     18.86 o
   1 -11  10     2025.12     2014.27    123.24 o
   2 -11  10      333.86      325.54     53.78 o
   3 -11  10      455.38      445.87     60.53 o
   4 -11  10      361.71      304.23     54.44 o
  -6 -10  10      110.87      188.86     40.49 o
  -5 -10  10      581.72      650.74     62.91 o
  -4 -10  10      169.20      184.77     27.55 o
  -3 -10  10     1352.39     1297.30     58.98 o
  -2 -10  10      385.51      376.10     32.61 o
  -1 -10  10     2300.61     2155.88     80.10 o
   0 -10  10     1128.77     1111.61    117.16 o
   1 -10  10      717.95      742.36     42.80 o
   2 -10  10      630.56      555.75     62.51 o
   3 -10  10      175.53      136.41     38.43 o
   4 -10  10      957.28     1051.29     88.05 o
   5 -10  10       71.91       63.90     37.38 o
  -7  -9  10      373.92      355.04     51.47 o
  -6  -9  10      365.97      339.03     48.23 o
  -5  -9  10      490.74      452.61     51.40 o
  -4  -9  10     1216.43     1218.24     56.15 o
  -3  -9  10     1623.96     1628.74     65.98 o
  -2  -9  10     2068.98     1928.05    127.01 o
  -1  -9  10      713.97      686.84     40.21 o
   0  -9  10     1587.81     1501.34     61.39 o
   1  -9  10       58.90       51.21     17.81 o
   2  -9  10      859.70      892.92     74.16 o
   3  -9  10        3.97      -12.70     25.87 o
   4  -9  10     1856.44     1686.16    108.56 o
   5  -9  10        5.27       11.05     28.84 o
   6  -9  10      865.53     1041.24     88.18 o
  -7  -8  10      187.29      249.59     43.00 o
  -6  -8  10      745.99      684.54     60.86 o
  -5  -8  10      558.70      393.74     47.96 o
  -4  -8  10     2330.94     2392.20     84.81 o
  -3  -8  10      676.63      597.63     36.58 o
  -2  -8  10     2070.11     2016.42     73.99 o
  -1  -8  10       66.83       64.35     17.32 o
   0  -8  10      811.95      847.67     42.47 o
   1  -8  10       21.89        5.57     13.90 o
   2  -8  10     2477.57     2442.44    117.39 o
   3  -8  10       49.70       58.48     30.69 o
   4  -8  10     1743.38     1863.11    113.78 o
   5  -8  10      110.66      166.77     40.82 o
   6  -8  10      487.62      449.70     58.74 o
  -8  -7  10      700.99      943.07     75.35 o
  -7  -7  10      121.35      111.20     31.89 o
  -6  -7  10     1563.85     1542.74     90.50 o
  -5  -7  10      290.76      319.98     41.74 o
  -4  -7  10     3269.84     3121.72    187.14 o
  -3  -7  10       18.50        8.56     13.31 o
  -2  -7  10     2363.18     2276.19     78.83 o
  -1  -7  10       60.76       73.90     26.86 o
   0  -7  10     2054.51     1945.64     70.04 o
   1  -7  10      140.91      145.83     20.22 o
   2  -7  10     3114.61     3185.15    130.39 o
   3  -7  10      335.31      338.24     47.76 o
   4  -7  10     1144.35     1055.66     77.27 o
   5  -7  10      254.68      286.97     47.70 o
   6  -7  10      153.22      152.68     39.63 o
  -8  -6  10      968.31     1131.27     78.26 o
  -7  -6  10       28.27       43.07     25.73 o
  -6  -6  10     2732.30     2849.18    135.74 o
  -5  -6  10       22.80       29.57     20.24 o
  -4  -6  10     2984.95     3010.67     96.94 o
  -3  -6  10      193.53      166.47     20.74 o
  -2  -6  10     2334.59     2224.86     75.64 o
  -1  -6  10      825.66      784.12     63.84 o
   0  -6  10     3414.45     3380.62    105.28 o
   1  -6  10     1042.54     1039.57     49.61 o
   2  -6  10     1490.87     1496.96     57.67 o
   3  -6  10     1094.15     1037.42     69.00 o
   4  -6  10      266.80      206.59     39.96 o
   5  -6  10      481.54      430.85     53.45 o
   6  -6  10       28.64       29.97     27.19 o
   7  -6  10      740.73      856.21     76.74 o
  -9  -5  10        7.30      -15.41     20.97 o
  -8  -5  10     1361.95     1310.08     82.76 o
  -7  -5  10      113.09       90.43     29.57 o
  -6  -5  10     2966.61     2936.30    136.80 o
  -5  -5  10      443.62      423.57     42.54 o
  -4  -5  10     1108.05     1042.56     65.49 o
  -3  -5  10      830.29      866.46     56.96 o
  -1  -5  10     2622.12     2568.25     83.92 o
   0  -5  10     2393.27     2339.24     77.63 o
   1  -5  10     3447.10     3247.21    101.21 o
   2  -5  10      306.37      260.38     23.52 o
   3  -5  10     1005.62      971.58     44.09 o
   4  -5  10        8.30        3.24     23.09 o
   5  -5  10     1632.63     1957.12    112.92 o
   6  -5  10        8.40       26.59     28.31 o
   7  -5  10     1022.01     1141.26     85.80 o
  -9  -4  10      218.07      245.76     41.28 o
  -8  -4  10     1624.58     1586.33     89.97 o
  -7  -4  10     1144.88     1022.19     67.21 o
  -6  -4  10      834.79      738.79     54.11 o
  -5  -4  10     1285.65     1320.80     75.22 o
  -4  -4  10       55.35       71.61     13.24 o
  -3  -4  10     3419.43     3119.92    189.49 o
  -2  -4  10     1185.68     1154.06     85.83 o
  -1  -4  10     4436.89     4410.96    138.06 o
   0  -4  10      863.57      774.11     49.55 o
   1  -4  10     1272.87     1282.33     50.12 o
   2  -4  10       17.98       17.60     13.17 o
   3  -4  10     1874.28     1919.20     67.94 o
   4  -4  10       54.89       97.84     29.17 o
   5  -4  10     2013.51     2021.02    113.65 o
   6  -4  10      129.73      150.30     36.91 o
   7  -4  10      522.95      623.15     64.43 o
 -10  -3  10      733.97      866.13     69.66 o
  -9  -3  10      740.29      896.36     65.89 o
  -8  -3  10      612.08      736.94     59.47 o
  -7  -3  10     1050.39      986.26     64.23 o
  -6  -3  10       22.78       -1.85     17.73 o
  -5  -3  10     2114.02     2204.72    105.84 o
  -4  -3  10      213.84      255.75     19.47 o
  -3  -3  10     5677.07     5798.79    162.45 o
  -2  -3  10      149.17      158.30     17.58 o
  -1  -3  10     4067.55     4309.17    125.98 o
   0  -3  10       57.77       77.32     29.50 o
   1  -3  10     1265.17      881.94     55.57 o
   2  -3  10      541.81      616.32     44.55 o
   3  -3  10     3112.53     3172.13    100.37 o
   4  -3  10      421.60      420.73     29.26 o
   5  -3  10     1092.53     1079.54     75.55 o
   6  -3  10      144.95      119.60     33.54 o
   7  -3  10      186.43      195.22     41.41 o
 -10  -2  10      501.57      508.98     53.32 o
  -9  -2  10      990.70      974.49     67.54 o
  -8  -2  10        4.69      -10.65     19.18 o
  -7  -2  10     1553.20     1656.92     89.04 o
  -6  -2  10        7.42       24.74     18.59 o
  -5  -2  10     4022.43     3949.87    123.64 o
  -4  -2  10       69.53       89.38     40.02 o
  -3  -2  10     4935.64     4842.50    115.39 o
  -2  -2  10      137.98      109.95     14.23 o
  -1  -2  10     3014.72     3113.50     94.56 o
   0  -2  10      862.01      876.97     38.29 o
   1  -2  10     2102.17     2198.68     97.74 o
   2  -2  10      450.89      470.31     29.14 o
   3  -2  10     1645.35     1653.14     61.37 o
   4  -2  10      902.62      948.06     49.68 o
   5  -2  10      607.97      586.84     55.04 o
   6  -2  10      479.87      416.23     51.33 o
   7  -2  10       15.39        7.34     26.00 o
 -10  -1  10       46.42       26.06     23.48 o
  -9  -1  10      882.94      844.70     61.65 o
  -8  -1  10      179.20      127.07     39.13 o
  -7  -1  10     2327.56     2129.90    100.52 o
  -6  -1  10       44.05       68.71     17.48 o
  -5  -1  10     5525.23     5803.33    173.63 o
  -4  -1  10      201.58      202.91     22.85 o
  -3  -1  10     3078.91     3189.65    101.67 o
  -2  -1  10     1666.74     1699.98     84.54 o
  -1  -1  10      945.38     1045.41     40.42 o
   0  -1  10     1245.80     1242.49     47.21 o
   1  -1  10     1511.31     1555.73     56.53 o
   2  -1  10     1524.27     1579.65     81.63 o
   3  -1  10      664.20      597.95     43.63 o
   4  -1  10     1372.30     1437.44     57.69 o
   5  -1  10       25.39       -2.04     14.52 o
   6  -1  10      734.20      774.18     65.95 o
 -10   0  10      120.67      206.06     35.59 o
  -9   0  10      600.39      712.80     45.39 o
  -8   0  10      276.64      333.74     31.11 o
  -7   0  10     1759.96     1814.50     71.38 o
  -6   0  10     1537.32     1436.99    156.19 o
  -5   0  10     3730.51     3792.38    121.85 o
  -4   0  10     2423.94     2491.38    140.24 o
  -3   0  10       46.77       53.51     14.73 o
  -2   0  10     3015.17     3069.27    132.64 o
  -1   0  10      928.14      902.38     57.62 o
   0   0  10     4320.54     4566.95    131.49 o
   1   0  10      671.61      736.54     34.72 o
   2   0  10     3525.26     3461.94    106.07 o
   3   0  10       29.18       33.46     15.04 o
   4   0  10     1009.75     1078.01     58.35 o
   5   0  10       14.10       26.99     16.75 o
   6   0  10      656.79      688.45     63.44 o
 -10   1  10      494.21      707.57     78.99 o
  -9   1  10      694.53      702.76     44.41 o
  -8   1  10     1256.05     1239.73     57.10 o
  -7   1  10     1097.91      970.15     47.93 o
  -6   1  10     2872.03     2730.73     95.61 o
  -5   1  10       22.16       22.08     15.26 o
  -4   1  10     1985.11     1832.82     71.78 o
  -3   1  10       42.73       47.82     16.24 o
  -2   1  10     4216.37     4192.01    130.47 o
  -1   1  10      342.11      360.00     36.85 o
   0   1  10     5499.75     5310.64    211.89 o
   1   1  10      106.51      104.20     15.56 o
   2   1  10     1578.30     1570.11     64.33 o
   3   1  10      251.70      264.06     24.76 o
   4   1  10      836.43      852.52     43.07 o
   5   1  10      231.65      259.79     27.64 o
   6   1  10      521.71      635.72     60.07 o
 -10   2  10     1031.15     1144.90     97.44 o
  -9   2  10      959.42     1158.24     69.43 o
  -8   2  10     2385.10     2518.81    107.63 o
  -7   2  10      335.96      311.11     47.50 o
  -6   2  10     1910.79     1931.17     74.51 o
  -5   2  10        6.13       20.72     15.01 o
  -4   2  10     2681.69     2519.48    100.19 o
  -3   2  10       36.35       30.82     14.99 o
  -2   2  10     4452.18     4652.89    143.92 o
  -1   2  10       26.07       55.83     21.57 o
   0   2  10     2833.83     2941.07    131.84 o
   1   2  10      122.89      131.64     28.45 o
   2   2  10      576.13      598.64     32.72 o
   3   2  10      422.57      459.19     30.96 o
   4   2  10      662.62      702.58     39.91 o
   5   2  10      789.18      748.09     43.08 o
   6   2  10      409.11      458.52    102.87 o
 -10   3  10     1567.38     1721.02    125.23 o
  -9   3  10      453.50      436.29     40.88 o
  -8   3  10     1414.85     1536.87     65.69 o
  -7   3  10       74.86       84.83     19.22 o
  -6   3  10     2785.02     2879.18    100.73 o
  -5   3  10       96.19      104.30     20.02 o
  -4   3  10     3213.92     3080.11    104.51 o
  -3   3  10      388.57      404.01     31.56 o
  -2   3  10     4138.32     4111.48    130.75 o
  -1   3  10     1170.41     1083.64     66.28 o
   0   3  10     1124.62     1098.06     66.75 o
   1   3  10      760.55      595.04     51.00 o
   2   3  10      440.69      567.59     51.14 o
   4   3  10      632.06      652.01     38.94 o
   5   3  10      967.53     1032.59     50.96 o
 -10   4  10     1363.06     1602.67    119.87 o
  -9   4  10       14.67        7.94     31.75 o
  -8   4  10      822.06      837.80     46.71 o
  -7   4  10      833.64      821.94     57.95 o
  -6   4  10     1299.50     1322.24     58.51 o
  -5   4  10     1449.48     1274.01     56.62 o
  -4   4  10     3914.41     3745.58    123.05 o
  -3   4  10     1912.45     1893.81     73.22 o
  -2   4  10      878.14      934.90     47.26 o
  -1   4  10     1989.01     1878.59     95.66 o
   0   4  10      237.99      200.97     34.13 o
   1   4  10     2141.19     2108.34    107.63 o
   2   4  10      340.49      395.39     45.12 o
   3   4  10     1913.69     2003.03    106.57 o
   4   4  10       76.90       62.91     28.84 o
   5   4  10      640.15      612.20     41.17 o
 -10   5  10      661.98      633.21     79.05 o
  -9   5  10      817.26      894.25     91.75 o
  -8   5  10      539.30      568.18     38.36 o
  -7   5  10      918.79      928.79     48.99 o
  -6   5  10     1095.25     1101.66     53.17 o
  -5   5  10     2275.59     2186.76     81.94 o
  -4   5  10     1019.20     1011.94     49.65 o
  -3   5  10     2518.74     2567.84     93.16 o
  -2   5  10       22.17       11.92     15.78 o
  -1   5  10     1788.63     1776.32     94.93 o
   0   5  10       16.47      -11.58     19.65 o
   1   5  10     2318.02     1997.87    103.99 o
   2   5  10        4.57      -11.71     21.90 o
   3   5  10     1273.25     1300.82     83.29 o
   4   5  10       65.67       80.57     33.14 o
   5   5  10      188.80      119.07     37.71 o
 -10   6  10      217.51      190.85     51.27 o
  -9   6  10      802.67     1023.71     97.31 o
  -8   6  10      470.34      400.35     65.82 o
  -7   6  10     1534.53     1468.43     63.79 o
  -6   6  10      920.14      943.99     49.47 o
  -5   6  10     2350.11     2292.50     86.12 o
  -4   6  10       67.97       71.79     19.16 o
  -3   6  10     1686.37     1870.80     75.66 o
  -2   6  10        0.58       14.56     16.78 o
  -1   6  10     2108.65     2234.23    113.05 o
   0   6  10       21.58       27.39     25.01 o
   1   6  10     2008.65     1794.38     99.96 o
   2   6  10      124.71       89.37     31.36 o
   3   6  10      413.41      353.58     49.22 o
   4   6  10      132.70       83.95     34.27 o
 -10   7  10       68.31       70.12     39.96 o
  -9   7  10      792.81      768.69     87.25 o
  -8   7  10      270.47      326.86     62.05 o
  -7   7  10     2238.97     2147.44     83.35 o
  -6   7  10       23.13       25.55     15.53 o
  -5   7  10     1460.92     1415.84     62.47 o
  -4   7  10       90.97       98.95     22.49 o
  -3   7  10      861.32      864.48     49.45 o
  -2   7  10      369.97      361.18     35.76 o
  -1   7  10     2549.84     2634.25    129.39 o
   0   7  10      464.37      423.04     50.54 o
   1   7  10     1227.00     1181.48     80.77 o
   2   7  10      229.21      260.24     45.78 o
   3   7  10      194.23      177.88     42.73 o
  -9   8  10     1395.97     1485.12    120.26 o
  -8   8  10        4.43      -12.24     28.45 o
  -7   8  10     1355.74     1413.46     63.18 o
  -6   8  10      249.60      290.36     29.82 o
  -5   8  10      580.22      622.47     48.39 o
  -4   8  10      926.63      853.30     49.17 o
  -3   8  10     1246.94     1270.33     61.43 o
  -2   8  10      914.29      884.94     53.63 o
  -1   8  10     1498.19     1545.25     92.22 o
   0   8  10      576.18      577.25     59.27 o
   1   8  10      146.16      161.54     37.44 o
   2   8  10      890.52      928.91     78.72 o
   3   8  10       32.82       11.78     32.28 o
  -9   9  10     1165.74     1352.75    115.63 o
  -8   9  10      281.64      324.01     64.10 o
  -7   9  10      488.48      515.72     76.27 o
  -6   9  10      836.74      697.98     44.02 o
  -5   9  10      497.99      497.81     39.70 o
  -4   9  10     1063.43     1029.62     78.52 o
  -3   9  10     1345.63     1251.53     62.51 o
  -2   9  10     1141.73     1138.08     76.87 o
  -1   9  10      153.89      115.11     34.00 o
   0   9  10      758.88      734.95     68.67 o
   1   9  10       48.15        8.40     25.47 o
   2   9  10      689.97      535.37     66.28 o
  -8  10  10      603.30      654.84     87.39 o
  -7  10  10       82.76       42.47     38.70 o
  -6  10  10      631.22      685.50     44.93 o
  -5  10  10      461.00      441.22     51.37 o
  -4  10  10     1371.23     1357.21     70.19 o
  -3  10  10      125.71      133.91     25.92 o
  -2  10  10     1219.99     1304.59     84.48 o
  -1  10  10       74.66       73.30     32.15 o
   0  10  10      548.75      640.69     66.81 o
   1  10  10        2.89        1.92     25.40 o
  -7  11  10       76.49       65.29     40.68 o
  -6  11  10     1101.04     1220.31    110.34 o
  -5  11  10       86.40       62.59     31.59 o
  -4  11  10      943.78     1007.94     57.71 o
  -3  11  10      106.65      135.99     27.71 o
  -2  11  10      493.88      427.61     55.24 o
  -1  11  10       62.50       66.75     32.48 o
  -5  12  10        6.25       28.36     19.83 o
  -4  12  10      275.57      311.50     36.19 o
  -3  12  10      206.17      159.50     29.16 o
  -2 -12  11      616.55      538.58     41.49 o
  -1 -12  11       53.46       40.73     20.67 o
   0 -12  11      839.74      837.64     49.07 o
   1 -12  11       85.94      131.18     40.29 o
   2 -12  11      937.41      971.58     87.39 o
  -4 -11  11      932.19      954.70     82.62 o
  -3 -11  11        8.33       14.08     18.48 o
  -2 -11  11     1135.36     1054.30     53.33 o
  -1 -11  11       29.13      -11.82     16.24 o
   0 -11  11     2070.17     2068.78     80.19 o
   1 -11  11       38.28       21.17     28.84 o
   2 -11  11     1379.97     1381.86    100.42 o
   3 -11  11       77.79       50.47     33.74 o
  -5 -10  11        0.15       -6.09     23.68 o
  -4 -10  11      697.56      662.56     43.06 o
  -3 -10  11        0.95        7.87     16.23 o
  -2 -10  11     1945.65     1914.84    102.34 o
  -1 -10  11      149.11      112.44     22.28 o
   0 -10  11     2017.00     2008.77     77.14 o
   1 -10  11      333.30      305.53     29.75 o
   2 -10  11      472.87      484.30     60.93 o
   3 -10  11      369.16      392.22     56.76 o
   4 -10  11      192.23      200.97     47.23 o
  -6  -9  11      382.81      357.88     50.61 o
  -5  -9  11      103.07       95.59     30.43 o
  -4  -9  11     1011.48      977.01     66.95 o
  -3  -9  11      312.28      315.56     30.74 o
  -2  -9  11     1727.05     1736.27     68.98 o
  -1  -9  11      831.51      813.17     44.49 o
   0  -9  11      416.49      397.58     32.04 o
   1  -9  11      354.90      374.97     30.91 o
   2  -9  11       71.73       77.80     32.35 o
   3  -9  11     1250.49     1287.46     92.48 o
   4  -9  11      258.91      323.88     53.52 o
   5  -9  11     1073.26     1049.84     88.11 o
  -7  -8  11      204.24      258.32     43.66 o
  -6  -8  11      590.16      524.92     55.17 o
  -5  -8  11      684.65      681.30     59.34 o
  -4  -8  11     1460.70     1467.87     61.81 o
  -3  -8  11     1221.03     1126.11     51.60 o
  -2  -8  11      634.16      599.62     39.46 o
  -1  -8  11      755.55      708.14     40.32 o
   0  -8  11       31.39       17.98     18.95 o
   1  -8  11     1528.47     1542.78     61.61 o
   2  -8  11       70.48      101.06     19.85 o
   3  -8  11     1607.38     1725.25    108.03 o
   4  -8  11       46.71       96.71     35.19 o
   5  -8  11      991.56     1169.97     89.24 o
  -7  -7  11      671.29      704.52     63.84 o
  -6  -7  11      644.38      631.36     58.15 o
  -5  -7  11     1521.31     1478.50     87.65 o
  -4  -7  11      686.12      699.64     61.16 o
  -3  -7  11     1704.34     1752.19    149.47 o
  -2  -7  11       75.24       85.15     20.94 o
  -1  -7  11     1471.93     1435.37     57.66 o
   0  -7  11        9.87       -1.22     13.35 o
   1  -7  11     3028.98     2859.82     94.38 o
   2  -7  11       15.74       39.09     16.17 o
   3  -7  11     2161.76     2392.20    130.85 o
   4  -7  11       31.63       54.64     30.17 o
   5  -7  11      557.95      554.29     61.12 o
  -8  -6  11      149.40      174.91     35.46 o
  -7  -6  11     1141.62     1049.51     72.83 o
  -6  -6  11      345.54      346.44     44.06 o
  -5  -6  11     3442.16     3166.05    144.94 o
  -4  -6  11      166.02      112.51     30.73 o
  -3  -6  11     2220.55     2013.51    136.24 o
  -2  -6  11      234.45      244.04     24.04 o
  -1  -6  11     1673.13     1694.35     63.55 o
   0  -6  11      142.85      147.33     20.79 o
   1  -6  11     2967.64     2869.16     94.08 o
   2  -6  11      267.56      262.05     25.38 o
   3  -6  11      847.30      789.26     66.62 o
   4  -6  11      201.42      172.92     39.10 o
   5  -6  11      204.87      178.35     40.75 o
   6  -6  11      317.37      349.81     52.99 o
  -9  -5  11      669.88      800.64     68.00 o
  -8  -5  11      127.79      117.95     31.16 o
  -7  -5  11     2242.62     2161.06    113.25 o
  -6  -5  11       13.39        0.13     18.92 o
  -5  -5  11     2239.93     2020.69    104.06 o
  -4  -5  11      233.85      201.73     20.90 o
  -3  -5  11     1195.42     1183.18     48.51 o
  -2  -5  11      408.66      368.10     26.86 o
   0  -5  11     1879.45     1848.37     66.92 o
   1  -5  11      962.92     1026.55     45.73 o
   2  -5  11      586.53      601.64     34.70 o
   3  -5  11       61.82       68.51     17.98 o
   4  -5  11      880.41      865.14     69.53 o
   5  -5  11      117.37      108.16     32.35 o
   6  -5  11      810.62      697.64     67.74 o
  -9  -4  11      981.55     1115.13     76.80 o
  -8  -4  11       17.78      -11.64     20.64 o
  -7  -4  11     1809.40     1862.65    100.68 o
  -6  -4  11      269.35      326.86     41.08 o
  -5  -4  11      263.37      263.62     36.19 o
  -4  -4  11     1402.13     1428.49     79.18 o
  -3  -4  11     1620.98     1544.59    149.01 o
  -2  -4  11     2067.83     2000.60     69.28 o
  -1  -4  11     1650.43     1630.13     59.78 o
   0  -4  11     2295.82     2035.61    286.64 o
   1  -4  11      288.86      299.40     25.24 o
   2  -4  11     1836.29     1743.67     64.72 o
   3  -4  11       62.27       92.99     30.99 o
   4  -4  11     1450.89     1527.06     94.20 o
   5  -4  11        3.14       23.29     26.20 o
   6  -4  11     1012.91     1060.62     79.98 o
  -9  -3  11     1354.18     1321.99     82.89 o
  -8  -3  11      409.19      453.41     49.42 o
  -7  -3  11      556.91      594.18     53.38 o
  -6  -3  11     1332.96     1276.94     76.14 o
  -5  -3  11      356.90      383.22     41.28 o
  -4  -3  11     2732.31     2537.54    117.82 o
  -3  -3  11     1184.59     1132.53     68.67 o
  -2  -3  11     2959.78     2906.80    129.26 o
  -1  -3  11      824.05      906.80     60.17 o
   0  -3  11     1803.45     1870.20     65.80 o
   1  -3  11        8.23      -13.40      8.93 o
   2  -3  11     1978.25     2009.46     71.34 o
   3  -3  11        0.24       20.69     15.25 o
   4  -3  11     1310.39     1315.81     56.01 o
   5  -3  11       13.16       40.62     26.26 o
   6  -3  11      745.56      718.35     66.42 o
 -10  -2  11      310.34      343.66     46.04 o
  -9  -2  11      807.60      951.20     68.27 o
  -8  -2  11      874.40      932.22     65.29 o
  -7  -2  11      173.83      174.18     33.67 o
  -6  -2  11     1648.80     1724.06     90.83 o
  -5  -2  11      770.93      663.38     52.19 o
  -4  -2  11     4281.95     4488.55    137.39 o
  -3  -2  11     1147.52     1103.75     67.14 o
  -2  -2  11     2935.09     3027.99    134.36 o
  -1  -2  11      134.50      121.19     26.59 o
   0  -2  11     1345.76     1398.58     53.22 o
   1  -2  11      326.43      314.06     25.01 o
   2  -2  11     2093.22     1795.58    212.45 o
   3  -2  11      211.94      230.79     24.15 o
   4  -2  11     1241.84     1229.46     83.32 o
   5  -2  11      184.44      178.68     36.58 o
   6  -2  11      278.86      329.50     48.16 o
 -10  -1  11      456.01      529.48     53.65 o
  -9  -1  11       14.44        4.96     20.44 o
  -8  -1  11     1207.75     1234.07     76.08 o
  -7  -1  11      104.24       93.41     26.66 o
  -6  -1  11     2775.28     2550.55    168.06 o
  -5  -1  11       67.56       86.02     25.24 o
  -4  -1  11     5402.73     5358.38    163.86 o
  -3  -1  11      216.95      222.37     23.55 o
  -2  -1  11     1743.34     1581.04     82.82 o
  -1  -1  11     1165.24     1186.38     69.13 o
   0  -1  11     1078.65     1166.40     68.93 o
   1  -1  11     1020.41      962.49     42.51 o
   2  -1  11     2270.67     2194.10    157.41 o
   3  -1  11      594.21      605.29     35.71 o
   4  -1  11      421.29      428.62     31.57 o
   5  -1  11      644.29      666.42     60.20 o
   6  -1  11       33.89       74.09     29.50 o
 -10   0  11      317.10      282.21     40.68 o
  -9   0  11       72.26       18.19     21.96 o
  -8   0  11     1167.95     1244.74     58.76 o
  -7   0  11        6.98       40.70     18.75 o
  -6   0  11     2967.93     2869.40    230.28 o
  -5   0  11      650.15      671.77     39.08 o
  -4   0  11     1217.60     1231.08     53.98 o
  -3   0  11     2657.71     2551.63     88.10 o
  -2   0  11     1112.79     1221.57     70.72 o
  -1   0  11     1123.99     1015.50     62.51 o
   0   0  11     1206.48     1177.31     69.39 o
   1   0  11     2273.30     2373.15    112.39 o
   2   0  11      484.18      534.68     32.14 o
   3   0  11     1196.79     1252.52     85.20 o
   4   0  11       55.53       55.79     17.82 o
   5   0  11      609.27      663.03     40.49 o
   6   0  11        9.31        1.46     24.21 o
 -10   1  11      325.82      395.00     63.44 o
  -9   1  11      174.51      158.35     46.37 o
  -8   1  11     1662.56     1789.37     74.02 o
  -7   1  11      351.85      339.10     31.68 o
  -6   1  11     1736.64     1716.62     69.71 o
  -5   1  11     1530.79     1548.06     64.35 o
  -4   1  11      537.62      535.96     38.17 o
  -3   1  11     1605.52     1625.66     64.76 o
  -2   1  11     1207.40     1085.96     66.28 o
  -1   1  11     2873.53     2687.04    123.44 o
   0   1  11      557.96      452.75     42.27 o
   1   1  11     2892.60     2756.04    126.81 o
   2   1  11        1.91       20.44     21.30 o
   3   1  11      741.23      713.59     55.96 o
   4   1  11        2.35       12.86     15.40 o
   5   1  11      548.35      551.65     37.94 o
 -10   2  11      520.86      553.96     74.49 o
  -9   2  11      579.35      570.44    105.38 o
  -8   2  11     1678.50     1487.70     65.30 o
  -7   2  11     1142.75     1193.77     58.97 o
  -6   2  11      659.10      641.35     47.93 o
  -5   2  11     1119.90      962.20     48.99 o
  -4   2  11      471.48      551.17     79.55 o
  -3   2  11     2743.38     2570.90     90.78 o
  -2   2  11      471.73      436.87     41.87 o
  -1   2  11     3481.29     3395.14    148.64 o
   0   2  11       88.76       90.43     26.73 o
   1   2  11     1398.12     1384.10     79.98 o
   2   2  11       32.85       31.16     22.76 o
   3   2  11      691.93      705.98     57.75 o
   4   2  11      251.43      220.29     38.43 o
   5   2  11      634.86      682.03     60.26 o
 -10   3  11      690.95      924.74     94.53 o
  -9   3  11      545.97      551.14     40.35 o
  -8   3  11      298.29      319.85     37.74 o
  -7   3  11     1281.58     1390.62     62.21 o
  -6   3  11        3.05       10.19     15.33 o
  -5   3  11     1977.04     1939.92     76.52 o
  -4   3  11       42.20       54.39     18.08 o
  -3   3  11     4550.91     4273.32    136.85 o
  -2   3  11        2.83      -11.64     16.27 o
  -1   3  11     2282.26     2181.64    106.84 o
   0   3  11      279.89      259.78     37.38 o
   1   3  11      610.76      627.45     54.18 o
   2   3  11      622.09      524.98     50.80 o
   3   3  11     1040.06      908.27     67.14 o
   4   3  11      530.65      523.60     54.24 o
   5   3  11      591.45      570.83     59.01 o
 -10   4  11      169.83      137.66     50.54 o
  -9   4  11      705.52      622.23     77.73 o
  -8   4  11       80.99       80.54     20.72 o
  -7   4  11     1101.12     1131.11     55.88 o
  -6   4  11      376.26      340.19     32.22 o
  -5   4  11     2285.86     2203.53     84.03 o
  -4   4  11      273.39      281.36     39.16 o
  -3   4  11     2992.06     2879.23    101.67 o
  -2   4  11      763.56      604.04     51.14 o
  -1   4  11      570.11      479.60     46.77 o
   0   4  11     1120.05     1070.34     70.85 o
   1   4  11      393.88      431.45     48.36 o
   2   4  11      990.86      998.11     71.51 o
   3   4  11      645.56      643.46     59.14 o
   4   4  11      767.42      681.57     63.57 o
 -10   5  11       70.06       47.37     39.03 o
  -9   5  11      693.87      696.58     83.09 o
  -8   5  11      319.94      363.58     33.57 o
  -7   5  11      935.84      955.36     50.90 o
  -6   5  11      194.07      218.66     27.14 o
  -5   5  11     2287.13     2204.54     85.02 o
  -4   5  11     1065.61     1034.41     51.36 o
  -3   5  11      773.15      755.63     45.27 o
  -2   5  11     1074.06     1002.14     66.09 o
  -1   5  11      238.30      199.98     36.85 o
   0   5  11     1085.53     1086.75     73.43 o
   1   5  11      369.49      303.44     45.05 o
   2   5  11     1338.45     1299.89     84.67 o
   3   5  11       49.80       83.68     30.10 o
   4   5  11      324.58      402.01     52.19 o
 -10   6  11      164.29      101.15     44.92 o
  -9   6  11      188.75      147.26     50.34 o
  -8   6  11      357.67      357.48     33.28 o
  -7   6  11     1027.31     1118.10     56.20 o
  -6   6  11     1086.67     1023.16     53.56 o
  -5   6  11     1020.18     1023.96     53.57 o
  -4   6  11     1242.09     1191.86     57.17 o
  -3   6  11      121.68      109.66     23.16 o
  -2   6  11     1363.48     1362.61     81.10 o
  -1   6  11       71.48       75.88     28.45 o
   0   6  11     1922.32     1828.91    102.73 o
   1   6  11       98.22      149.31     35.99 o
   2   6  11      752.91      709.09     65.16 o
   3   6  11        1.76        0.60     28.05 o
  -9   7  11      231.07      272.75     62.84 o
  -8   7  11      695.67      694.53     86.73 o
  -7   7  11      504.70      572.06     83.22 o
  -6   7  11     1276.62     1222.69     65.03 o
  -5   7  11       73.21       73.15     19.39 o
  -4   7  11     1099.02     1115.11    114.77 o
  -3   7  11       11.04       18.76     18.11 o
  -2   7  11     1503.34     1418.64     86.92 o
  -1   7  11        9.52       27.92     27.78 o
   0   7  11     1765.59     1710.04    100.22 o
   1   7  11       12.61       32.28     27.45 o
   2   7  11      422.12      349.15     52.33 o
  -9   8  11      232.85      252.77     60.60 o
  -8   8  11     1025.31     1009.62    104.32 o
  -7   8  11       19.77       32.88     16.72 o
  -6   8  11      848.72      800.01     47.68 o
  -5   8  11      389.85      443.68     45.12 o
  -4   8  11      875.10      850.99     50.80 o
  -3   8  11       87.73       64.52     22.67 o
  -2   8  11     1606.93     1634.69     97.11 o
  -1   8  11      117.54      136.01     34.60 o
   0   8  11      692.28      859.98     71.58 o
   1   8  11      513.29      568.31     62.32 o
   2   8  11      156.51      162.80     41.81 o
  -8   9  11      762.91      804.54     96.25 o
  -7   9  11      296.61      292.33     64.37 o
  -6   9  11      327.35      360.66     35.56 o
  -5   9  11      477.31      517.24     40.90 o
  -4   9  11     1158.97     1231.62     63.25 o
  -3   9  11      438.47      388.82     43.73 o
  -2   9  11     1065.09     1141.92     80.97 o
  -1   9  11      526.36      524.26     59.80 o
   0   9  11      129.93      206.06     43.40 o
   1   9  11      427.74      392.35     55.04 o
  -7  10  11      302.54      272.35     60.13 o
  -6  10  11      295.56      277.92     55.50 o
  -5  10  11      664.90      699.59     66.52 o
  -4  10  11      960.45      932.99     58.38 o
  -3  10  11      636.24      575.19     47.62 o
  -2  10  11       57.39       58.74     31.62 o
  -1  10  11      579.50      535.24     62.32 o
  -5  11  11      665.86      664.22     48.13 o
  -4  11  11      138.05      148.78     29.13 o
  -3  11  11      470.95      520.55     59.54 o
  -3 -11  12      577.45      546.57     40.29 o
  -2 -11  12      124.79      163.95     26.34 o
  -1 -11  12      958.74      867.83     66.42 o
   0 -11  12      200.64      200.05     28.35 o
   1 -11  12     1569.30     1590.57    108.03 o
   2 -11  12       35.76       73.83     35.13 o
  -4 -10  12       38.27       39.21     30.86 o
  -3 -10  12     1128.22     1114.94     54.56 o
  -2 -10  12       86.59       82.44     21.54 o
  -1 -10  12     2061.87     1977.04    123.97 o
   0 -10  12        1.92        3.86     16.74 o
   1 -10  12      840.42      964.17     80.97 o
   2 -10  12       72.66       82.10     36.38 o
   3 -10  12      272.79      350.41     55.30 o
  -5  -9  12      462.58      467.30     54.71 o
  -4  -9  12        0.34       22.22     17.00 o
  -3  -9  12     1405.64     1379.07     60.46 o
  -2  -9  12       71.58       63.23     42.54 o
  -1  -9  12     1562.76     1432.35     61.77 o
   0  -9  12       74.27       69.76     23.85 o
   1  -9  12      296.55      304.69     30.36 o
   2  -9  12      532.03      536.63     61.79 o
   3  -9  12      433.67      437.99     58.94 o
   4  -9  12      501.49      481.13     62.25 o
  -6  -8  12       87.53       79.32     30.17 o
  -5  -8  12      760.49      749.51     64.04 o
  -4  -8  12      177.11      160.43     23.93 o
  -3  -8  12     1838.17     1956.21     74.24 o
  -2  -8  12      439.76      417.74     32.53 o
  -1  -8  12      798.67      855.18     45.36 o
   0  -8  12      514.93      485.95     34.75 o
   1  -8  12      376.61      368.85     55.47 o
   2  -8  12      972.02     1040.31     79.18 o
   3  -8  12      514.46      471.47     59.74 o
   4  -8  12     1008.71      972.64     81.70 o
  -7  -7  12      532.05      410.94     51.80 o
  -6  -7  12      333.15      319.05     45.58 o
  -5  -7  12     1732.12     1780.42    100.29 o
  -4  -7  12      751.28      712.86     58.94 o
  -3  -7  12     1129.83     1048.81     48.33 o
  -2  -7  12      747.27      781.12     41.57 o
  -1  -7  12      209.33      225.21     25.76 o
   0  -7  12     1631.96     1566.81     64.90 o
   1  -7  12      189.83      232.22     40.25 o
   2  -7  12     1973.15     1781.37    115.34 o
   3  -7  12      155.65      195.68     40.62 o
   4  -7  12      739.27      719.67     69.39 o
   5  -7  12        4.55      -11.25     25.73 o
  -8  -6  12      353.65      324.21     47.70 o
  -7  -6  12      677.11      630.43     60.00 o
  -6  -6  12      955.07      880.49     66.15 o
  -5  -6  12     1269.40     1279.72     78.13 o
  -4  -6  12      861.93      875.20     61.72 o
  -3  -6  12       28.23       21.43     21.76 o
  -1  -6  12       42.23        1.28     13.93 o
   0  -6  12     2262.96     2203.80     78.42 o
   1  -6  12       50.26       56.22     17.18 o
   2  -6  12     1776.77     1740.95     87.55 o
   3  -6  12       53.30       69.00     32.68 o
   4  -6  12      463.74      495.61     57.35 o
   5  -6  12       95.76       55.77     31.62 o
  -8  -5  12      683.75      776.03     66.68 o
  -7  -5  12      547.90      540.99     55.04 o
  -6  -5  12     1502.02     1400.71     84.21 o
  -5  -5  12      123.47      126.09     30.30 o
  -4  -5  12     1294.91     1297.91     76.14 o
  -3  -5  12      156.26      141.70     30.96 o
  -2  -5  12     1915.99     1857.69     95.39 o
  -1  -5  12       34.35       36.52     15.27 o
   0  -5  12     2438.34     2440.29    114.44 o
   1  -5  12       72.91      100.57     19.98 o
   2  -5  12      508.51      599.82     36.38 o
   3  -5  12      461.35      357.42     47.43 o
   4  -5  12      484.42      484.76     55.04 o
   5  -5  12      223.58      185.42     39.56 o
  -8  -4  12     1254.76     1338.66     83.62 o
  -7  -4  12       22.71       44.19     25.40 o
  -6  -4  12     1156.93     1207.15     75.41 o
  -5  -4  12      117.59      123.18     29.37 o
  -4  -4  12      830.79      878.70     62.12 o
  -3  -4  12      192.36      190.65     33.21 o
  -2  -4  12     2377.71     2407.55    115.24 o
  -1  -4  12      893.82      807.46     57.16 o
   0  -4  12     1643.86     1607.74     60.78 o
   1  -4  12      656.55      614.22     49.22 o
   2  -4  12      383.84      369.61     29.33 o
   3  -4  12      831.90      940.08     45.92 o
   4  -4  12      184.73      162.34     36.05 o
   5  -4  12      654.02      646.90     63.64 o
  -9  -3  12        5.22       10.85     22.82 o
  -8  -3  12     1024.93      979.25     69.59 o
  -7  -3  12      227.66      175.70     33.74 o
  -6  -3  12      814.55      841.92     61.26 o
  -5  -3  12      216.10      163.99     30.89 o
  -4  -3  12     1432.80     1507.48     84.74 o
  -3  -3  12      625.50      566.59     49.15 o
  -2  -3  12     2687.22     2802.34    128.20 o
  -1  -3  12     1142.55     1138.55     68.60 o
   0  -3  12     1019.60      934.67     61.06 o
   1  -3  12     1364.97     1391.67     56.04 o
   2  -3  12       52.68       59.61     23.65 o
   3  -3  12     1290.05     1378.31     93.37 o
   4  -3  12       58.35       94.86     31.95 o
   5  -3  12      858.32      898.08     71.11 o
  -9  -2  12      114.12      103.86     30.36 o
  -8  -2  12      491.71      589.75     55.70 o
  -7  -2  12      744.57      735.42     59.01 o
  -6  -2  12      649.83      628.51     54.24 o
  -5  -2  12     1315.21     1330.32     78.85 o
  -4  -2  12     2322.62     2277.69    111.20 o
  -3  -2  12     1288.35     1122.47     68.53 o
  -2  -2  12      591.95      571.69     49.68 o
  -1  -2  12     1856.83     1920.27     96.45 o
   0  -2  12        4.70       16.60     20.77 o
   1  -2  12     1224.40     1375.37     78.46 o
   2  -2  12        2.24       26.79     21.90 o
   3  -2  12     1627.45     1724.15     66.82 o
   4  -2  12        3.50        8.38     15.64 o
   5  -2  12      673.13      705.98     64.30 o
  -9  -1  12      620.73      774.64     62.45 o
  -8  -1  12       48.35       40.29     25.40 o
  -7  -1  12      941.97     1033.56     68.60 o
  -6  -1  12      457.38      523.07     48.36 o
  -5  -1  12     2235.42     2252.28     82.49 o
  -4  -1  12      532.89      591.83     36.59 o
  -3  -1  12     2246.63     2347.22    113.52 o
  -2  -1  12      305.30      372.44     41.48 o
  -1  -1  12     1368.22     1440.27     80.44 o
   0  -1  12       35.20       -3.31     17.86 o
   1  -1  12     2168.30     2139.96    105.98 o
   2  -1  12       80.68       72.64     25.34 o
   3  -1  12     1398.90     1324.70     78.39 o
   4  -1  12      270.36      301.29     28.95 o
   5  -1  12      205.27      214.27     40.15 o
  -9   0  12      670.69      739.85     60.93 o
  -8   0  12       33.89       36.98     21.37 o
  -7   0  12     1778.43     1804.35    149.01 o
  -6   0  12      189.37      214.76     27.49 o
  -5   0  12     2302.59     2337.13     85.93 o
  -4   0  12      144.70      147.44     43.16 o
  -3   0  12      913.38      970.99     47.24 o
  -2   0  12      225.00      218.30     35.13 o
  -1   0  12     1481.73     1409.51     80.71 o
   0   0  12      416.18      367.15     40.95 o
   1   0  12     1633.03     1579.72     86.92 o
   2   0  12      546.55      563.42     50.54 o
   3   0  12      457.80      472.59     47.03 o
   4   0  12      448.52      487.48     48.75 o
 -10   1  12        4.85        0.13     18.79 o
  -9   1  12      939.39      974.38     54.27 o
  -8   1  12        6.39       20.63     18.08 o
  -7   1  12     2094.17     2233.78     86.77 o
  -6   1  12      102.87      119.37     22.49 o
  -5   1  12     1651.00     1653.74    100.25 o
  -4   1  12       72.78       75.18     19.81 o
  -3   1  12      739.61      848.39     44.41 o
  -2   1  12      705.00      723.90     54.11 o
  -1   1  12     1318.14     1255.97     75.15 o
   0   1  12     1368.16     1348.05     79.18 o
   1   1  12      773.08      807.19     59.21 o
   2   1  12      594.25      625.54     53.78 o
   3   1  12       73.12       76.67     26.99 o
   4   1  12      451.61      451.42     48.56 o
 -10   2  12      111.62      183.44     51.93 o
  -9   2  12     1222.16     1262.99    102.21 o
  -8   2  12      100.50      116.13     23.88 o
  -7   2  12     1236.41     1221.83     59.17 o
  -6   2  12      627.66      554.52     39.97 o
  -5   2  12     1054.08     1048.54    146.79 o
  -4   2  12     1065.83     1007.99    117.78 o
  -3   2  12      974.73     1033.26     51.48 o
  -2   2  12     1738.79     1890.90     97.97 o
  -1   2  12     1154.10     1206.02     72.64 o
   0   2  12     1911.37     1584.02     87.32 o
   1   2  12       71.49       48.69     23.35 o
   2   2  12      733.09      673.10     56.16 o
   3   2  12        4.92        8.14     23.02 o
   4   2  12      549.81      561.77     55.63 o
 -10   3  12      239.70      292.79     61.72 o
  -9   3  12      940.54     1076.72     67.81 o
  -8   3  12      683.40      659.64     44.75 o
  -7   3  12      367.09      344.96     33.99 o
  -6   3  12     1087.10     1131.41     56.26 o
  -5   3  12       81.22       56.48     19.90 o
  -4   3  12     1676.12     1553.74     66.77 o
  -3   3  12      527.13      493.03     37.25 o
  -2   3  12     2295.32     2134.67    107.30 o
  -1   3  12       43.71       28.91     23.09 o
   0   3  12      848.99      821.08     61.52 o
   1   3  12      109.96      166.44     34.53 o
   2   3  12      877.95      867.72     66.28 o
   3   3  12      176.09      185.95     38.37 o
   4   3  12      789.88      781.99     66.68 o
  -9   4  12      249.41      337.05     64.17 o
  -8   4  12     1136.09     1219.77     81.83 o
  -7   4  12        5.20       31.02     17.86 o
  -6   4  12     1051.41     1098.15     56.24 o
  -5   4  12       37.10       28.34     16.91 o
  -4   4  12     2078.87     1843.16     85.47 o
  -3   4  12        1.64       -4.52     14.81 o
  -2   4  12     1259.93     1092.17     69.66 o
  -1   4  12      206.07      209.64     35.39 o
   0   4  12      459.42      477.49     49.42 o
   1   4  12      375.09      346.57     46.57 o
   2   4  12      815.34      779.14     65.56 o
   3   4  12      371.98      413.19     52.13 o
  -9   5  12       16.94       -4.04     33.41 o
  -8   5  12      714.84      777.22     48.27 o
  -7   5  12       46.97       16.63     19.50 o
  -6   5  12     1932.46     1856.36     77.88 o
  -5   5  12        3.53       13.32     27.52 o
  -4   5  12     2018.43     2004.15     82.56 o
  -3   5  12      163.38      200.96     46.08 o
  -2   5  12      551.44      565.07     53.32 o
  -1   5  12      559.72      493.89     51.20 o
   0   5  12      488.14      493.43     53.98 o
   1   5  12      664.58      608.40     59.74 o
   2   5  12      708.40      791.84     69.06 o
   3   5  12      259.67      250.85     44.65 o
  -9   6  12      117.49      149.77     51.66 o
  -8   6  12      702.88      775.53     48.15 o
  -7   6  12       98.50       86.38     22.72 o
  -6   6  12     2219.17     2228.50    156.65 o
  -5   6  12      210.89      194.04     29.87 o
  -4   6  12      686.88      674.88     49.02 o
  -3   6  12      779.86      787.96     98.37 o
  -2   6  12      258.06      289.68     41.68 o
  -1   6  12      852.24      715.57     62.91 o
   0   6  12      481.61      517.31     56.96 o
   1   6  12      749.15      630.83     62.65 o
   2   6  12       94.68       96.32     37.38 o
  -9   7  12      198.04      284.26     64.50 o
  -8   7  12     1086.57     1039.05    107.10 o
  -7   7  12      361.61      395.51     42.14 o
  -6   7  12      802.34      758.82     71.21 o
  -5   7  12      711.80      578.91     50.61 o
  -4   7  12       99.65       95.51     38.96 o
  -3   7  12      938.79      889.29     52.67 o
  -2   7  12       91.65      116.56     31.69 o
  -1   7  12      962.26     1009.75     75.08 o
   0   7  12       78.92       29.04     28.58 o
   1   7  12      527.57      581.55     64.56 o
  -8   8  12      464.16      501.57     78.52 o
  -7   8  12      832.38      853.14     50.48 o
  -6   8  12       75.08       66.74     21.56 o
  -5   8  12      636.78      617.72     52.95 o
  -4   8  12        8.14       10.36     17.60 o
  -3   8  12      986.57     1060.67     60.49 o
  -2   8  12       25.56       39.29     26.00 o
  -1   8  12     1140.27     1390.98     92.15 o
   0   8  12       44.78       94.27     33.01 o
  -7   9  12      733.00      793.96     95.06 o
  -6   9  12       68.53       96.88     23.37 o
  -5   9  12      497.04      525.69     43.14 o
  -4   9  12       33.53       31.33     20.34 o
  -3   9  12     1369.63     1340.05     87.06 o
  -2   9  12       72.95       46.84     30.69 o
  -1   9  12      705.79      837.03     76.21 o
  -5  10  12     1138.90     1121.43     87.35 o
  -4  10  12       38.64       33.14     22.06 o
  -3  10  12      415.34      450.89     57.29 o
  -3 -10  13      176.69      190.98     27.41 o
  -2 -10  13      781.37      811.07     97.11 o
  -1 -10  13      190.62      264.20     30.41 o
   0 -10  13      960.32     1008.18     52.11 o
   1 -10  13       28.77       28.05     28.05 o
  -4  -9  13      791.61      774.11     65.76 o
  -3  -9  13       61.18      111.40     33.47 o
  -2  -9  13     1460.12     1380.85    121.36 o
  -1  -9  13       25.64        8.05     16.60 o
   0  -9  13      679.96      792.62     45.80 o
   1  -9  13       20.77        3.18     28.64 o
   2  -9  13      430.28      527.83     62.84 o
  -5  -8  13       27.21       72.90     31.09 o
  -4  -8  13     1491.52     1517.53     91.82 o
  -3  -8  13        4.68       -1.72     22.29 o
  -2  -8  13     1250.38     1300.89     80.24 o
  -1  -8  13       51.29       35.26     17.14 o
   0  -8  13      576.93      563.65     37.80 o
   1  -8  13      293.32      268.53     28.75 o
   2  -8  13      683.03      692.95     67.21 o
   3  -8  13      416.55      464.26     60.79 o
  -6  -7  13      610.38      578.57     58.54 o
  -5  -7  13      120.56       69.79     31.22 o
  -4  -7  13     1902.96     1811.12    101.08 o
  -3  -7  13       93.18      114.18     30.96 o
  -2  -7  13      512.09      533.58     50.67 o
  -1  -7  13      546.20      589.88     52.26 o
   0  -7  13      281.30      284.92     28.96 o
   1  -7  13      811.08      840.52     54.54 o
   2  -7  13      847.21      916.08     75.81 o
   3  -7  13      557.16      503.55     60.20 o
  -7  -6  13      128.85      131.18     34.40 o
  -6  -6  13     1256.10     1288.78     82.43 o
  -5  -6  13      388.13      351.20     45.71 o
  -4  -6  13      419.61      361.26     45.98 o
  -3  -6  13     1044.40     1057.25     70.45 o
  -2  -6  13      134.76      151.29     32.15 o
  -1  -6  13     1043.38     1029.79     67.14 o
   0  -6  13      271.82      330.96     40.42 o
   1  -6  13     1571.96     1507.08     61.78 o
   2  -6  13      157.80      204.47     26.20 o
   3  -6  13      472.05      476.56     57.09 o
   4  -6  13        0.72        7.94     25.60 o
  -7  -5  13      516.66      468.89     53.25 o
  -6  -5  13      414.33      391.75     48.03 o
  -5  -5  13     1063.75     1108.98     74.49 o
  -4  -5  13       12.36       37.24     22.69 o
  -3  -5  13     1241.74     1339.98     80.24 o
  -2  -5  13       54.35       34.33     24.61 o
  -1  -5  13     1584.21     1510.79     85.67 o
   0  -5  13      118.20      169.15     31.95 o
   1  -5  13     1244.06     1284.68     76.01 o
   2  -5  13        5.46        4.31     16.45 o
   3  -5  13      590.80      667.68     63.37 o
   4  -5  13       31.59        6.42     26.46 o
  -8  -4  13      546.34      683.15     62.12 o
  -7  -4  13      789.89      892.79     69.13 o
  -6  -4  13       42.57       79.98     27.45 o
  -5  -4  13     1056.21      994.93     69.46 o
  -4  -4  13       15.90       39.23     24.48 o
  -3  -4  13     1459.21     1395.48     81.63 o
  -2  -4  13        0.84      -14.49     20.24 o
  -1  -4  13     1387.00     1526.27     86.13 o
   0  -4  13       28.51        6.28     21.70 o
   1  -4  13      980.57      965.76     65.49 o
   2  -4  13      159.50      200.97     33.67 o
   3  -4  13      355.13      305.62     39.96 o
   4  -4  13      246.22      295.97     45.51 o
  -8  -3  13      104.22      139.65     34.47 o
  -7  -3  13      935.60      866.93     64.90 o
  -6  -3  13       72.24       38.10     22.82 o
  -5  -3  13      645.04      597.62     54.05 o
  -4  -3  13      223.92      196.01     35.52 o
  -3  -3  13     2454.57     2400.54    117.88 o
  -2  -3  13      157.04      189.39     32.94 o
  -1  -3  13     1472.66     1581.97     88.51 o
   0  -3  13      858.87      806.86     58.81 o
   1  -3  13      335.27      392.75     43.53 o
   2  -3  13      583.32      618.72     52.79 o
   3  -3  13      276.85      337.71     42.54 o
  -9  -2  13      746.36      883.53     70.12 o
  -8  -2  13      197.77      127.54     32.22 o
  -7  -2  13      455.51      475.90     50.28 o
  -6  -2  13      384.86      376.87     44.92 o
  -5  -2  13      912.55      820.69     60.33 o
  -4  -2  13      763.90      803.82     62.18 o
  -3  -2  13     2008.68     1949.71    101.15 o
  -2  -2  13     1361.69     1349.44     80.77 o
  -1  -2  13      622.39      591.34     52.06 o
   0  -2  13      950.44      949.42     63.64 o
   1  -2  13      114.61      119.93     28.84 o
   2  -2  13      933.87      890.28     63.57 o
   3  -2  13      193.65      211.16     36.85 o
  -9  -1  13      286.24      358.74     46.51 o
  -8  -1  13      471.14      524.85     53.38 o
  -7  -1  13      425.46      479.08     50.74 o
  -6  -1  13      735.48      704.46     58.15 o
  -5  -1  13      853.55      801.44     62.05 o
  -4  -1  13     1729.86     1655.86     92.15 o
  -3  -1  13      178.33      132.30     31.89 o
  -2  -1  13     1259.18     1303.13     77.27 o
  -1  -1  13        6.62       37.51     23.62 o
   0  -1  13      902.36      922.82     64.56 o
   1  -1  13       16.10        3.31     22.36 o
   2  -1  13     1572.80     1543.07     87.72 o
   3  -1  13        6.89       18.59     23.81 o
   4  -1  13      486.12      483.04     49.81 o
  -9   0  13      119.86      116.16     31.55 o
  -8   0  13      665.42      695.33     59.21 o
  -7   0  13      534.93      544.76     52.39 o
  -6   0  13     1085.74     1183.66     75.61 o
  -5   0  13      283.73      336.33     32.34 o
  -4   0  13     1270.22     1213.83     56.83 o
  -3   0  13       24.65       20.84     22.56 o
  -2   0  13      738.88      779.74     60.13 o
  -1   0  13       19.69       16.60     22.76 o
   0   0  13     1806.03     1816.01     97.44 o
   1   0  13       14.73       15.94     24.01 o
   2   0  13     1259.78     1291.69     80.04 o
   3   0  13       71.52      134.36     32.35 o
   4   0  13      143.15      140.51     34.53 o
  -9   1  13      112.52      106.77     30.76 o
  -8   1  13      888.33      999.16     68.60 o
  -7   1  13      205.43      188.79     28.23 o
  -6   1  13     1446.05     1376.41     63.08 o
  -5   1  13       17.36       19.99     17.26 o
  -4   1  13      928.48      951.48     49.85 o
  -3   1  13      178.55      179.80     33.67 o
  -2   1  13     1769.72     1674.91     92.55 o
  -1   1  13      271.12      214.33     37.11 o
   0   1  13     1696.14     1796.76     97.51 o
   1   1  13      151.31      134.22     32.48 o
   2   1  13      427.72      381.30     46.11 o
   3   1  13      292.76      371.78     46.11 o
  -9   2  13       23.67       22.21     32.22 o
  -8   2  13     1002.37      963.76     54.57 o
  -7   2  13       32.96       69.15     21.31 o
  -6   2  13      967.71      974.33     76.94 o
  -5   2  13      523.48      477.05     56.76 o
  -4   2  13      924.86      994.00     51.53 o
  -3   2  13      926.93      824.39     59.74 o
  -2   2  13     1411.83     1377.75     82.36 o
  -1   2  13      809.06      631.03     54.71 o
   0   2  13      728.37      709.68     58.41 o
   1   2  13      646.35      563.88     53.25 o
   2   2  13       94.37      125.36     31.42 o
   3   2  13      361.99      339.10     46.64 o
  -9   3  13       55.00       58.65     37.61 o
  -8   3  13     1063.27     1155.43     65.33 o
  -7   3  13      286.26      249.18     38.63 o
  -6   3  13      405.32      416.87     37.04 o
  -5   3  13      666.14      648.43     43.50 o
  -4   3  13      315.70      330.73     50.41 o
  -3   3  13     1149.51     1111.49     72.30 o
  -2   3  13      831.30      770.48     60.73 o
  -1   3  13     1258.41     1158.06     74.42 o
   0   3  13       58.42       15.94     23.81 o
   1   3  13      620.19      563.95     55.50 o
   2   3  13        7.46      -11.44     24.34 o
   3   3  13      530.14      424.90     52.06 o
  -9   4  13      285.77      326.76     38.90 o
  -8   4  13      206.12      156.74     27.38 o
  -7   4  13      484.39      501.80     40.86 o
  -6   4  13       23.05       39.36     18.19 o
  -5   4  13      864.49      769.36     48.26 o
  -4   4  13      538.54      519.77     40.91 o
  -3   4  13     1303.69     1156.34     72.97 o
  -2   4  13       33.68       46.84     25.87 o
  -1   4  13      691.11      632.42     57.02 o
   0   4  13       16.92       52.79     27.39 o
   1   4  13      721.34      767.70     66.55 o
   2   4  13       39.18      -12.83     26.92 o
  -9   5  13      290.71      331.16     68.20 o
  -8   5  13       13.97       37.18     19.70 o
  -7   5  13      621.46      720.24     47.73 o
  -6   5  13       46.51       54.82     28.15 o
  -5   5  13     1786.03     1783.36     76.41 o
  -4   5  13       84.71      127.07     32.15 o
  -3   5  13      839.29      816.72     64.17 o
  -2   5  13       99.67       86.73     29.57 o
  -1   5  13      610.57      514.86     54.11 o
   0   5  13      252.59      174.44     39.03 o
   1   5  13     1093.68     1128.16     80.77 o
   2   5  13       38.41       43.59     30.17 o
  -8   6  13        2.58       -3.15     16.79 o
  -7   6  13      943.67      894.28     52.37 o
  -6   6  13       11.77       38.92     19.71 o
  -5   6  13      916.93      983.58    203.75 o
  -4   6  13      183.38      170.60     27.30 o
  -3   6  13      578.54      535.17     54.51 o
  -2   6  13      398.25      369.06     48.82 o
  -1   6  13      457.99      428.34     52.79 o
   0   6  13      339.78      377.27     51.47 o
   1   6  13      484.38      472.66     57.88 o
  -8   7  13        4.00      -49.88     33.54 o
  -7   7  13      807.04      777.78     49.65 o
  -6   7  13      156.96      115.88     24.78 o
  -5   7  13      473.85      478.42     41.89 o
  -4   7  13      603.10      560.26     45.60 o
  -3   7  13      144.61      176.49     34.66 o
  -2   7  13      484.05      420.73     52.46 o
  -1   7  13      397.26      383.22     52.66 o
   0   7  13      459.18      398.70     55.57 o
  -7   8  13      340.12      349.68     37.02 o
  -6   8  13      526.13      440.85     39.88 o
  -5   8  13       21.45       21.41     20.60 o
  -4   8  13      611.07      643.87     49.12 o
  -3   8  13      165.63      160.49     36.71 o
  -2   8  13      650.77      658.48     65.03 o
  -1   8  13       65.95       69.20     32.55 o
  -5   9  13        1.52      -17.20     18.06 o
  -4   9  13      713.54      808.95     54.75 o
  -2  -9  14      415.49      453.08     51.33 o
  -1  -9  14      549.94      537.62     53.32 o
   0  -9  14       64.36       55.04     29.24 o
  -4  -8  14      295.30      310.78     47.43 o
  -3  -8  14      965.94      959.54     69.72 o
  -2  -8  14       67.20       39.03     26.59 o
  -1  -8  14      679.40      767.37     61.26 o
   0  -8  14       27.66       40.62     25.73 o
  -5  -7  14     1171.13     1128.82     79.05 o
  -4  -7  14       55.20       42.34     27.52 o
  -3  -7  14      918.62      747.39     64.10 o
  -2  -7  14      146.61      148.71     32.08 o
  -1  -7  14      604.61      646.37     56.56 o
   0  -7  14      228.12      194.49     35.79 o
   1  -7  14      529.78      533.72     49.55 o
  -6  -6  14       10.61       38.70     25.80 o
  -5  -6  14     1257.30     1363.73     86.33 o
  -4  -6  14      116.91      172.39     36.71 o
  -3  -6  14      527.68      475.44     50.80 o
  -2  -6  14      517.59      580.35     55.30 o
  -1  -6  14      348.67      444.74     47.96 o
   0  -6  14      521.76      576.45     52.86 o
   1  -6  14      487.81      539.01     50.94 o
  -7  -5  14     1005.02     1082.45     77.33 o
  -6  -5  14      222.96      212.94     38.50 o
  -5  -5  14      780.34      714.11     61.72 o
  -4  -5  14      457.83      412.79     49.88 o
  -3  -5  14      154.02      218.83     38.04 o
  -2  -5  14      767.45      875.59     65.09 o
  -1  -5  14      489.83      510.89     51.93 o
   0  -5  14      942.26      910.79     65.09 o
   1  -5  14      173.21      182.98     35.39 o
   2  -5  14      419.63      513.74     49.35 o
  -7  -4  14      538.81      632.28     60.66 o
  -6  -4  14      736.66      764.85     64.96 o
  -5  -4  14      190.67      159.76     34.93 o
  -4  -4  14      696.20      710.61     60.79 o
  -3  -4  14      204.38      254.55     40.15 o
  -2  -4  14      892.29      875.53     65.29 o
  -1  -4  14      228.71      222.01     37.91 o
   0  -4  14      846.59      904.30     65.62 o
   1  -4  14        3.72       -7.08     22.49 o
   2  -4  14      470.26      437.00     47.03 o
  -7  -3  14       72.97       37.71     25.67 o
  -6  -3  14      826.73      892.99     66.09 o
  -5  -3  14       11.33       -0.46     22.23 o
  -4  -3  14     1242.89     1287.52     82.16 o
  -3  -3  14       32.74       31.29     25.60 o
  -2  -3  14     1457.32     1472.15     86.20 o
  -1  -3  14       48.41       44.12     26.66 o
   0  -3  14      918.26      940.42     66.22 o
   1  -3  14      206.96      221.08     37.51 o
   2  -3  14      235.66      239.60     38.96 o
   3  -3  14      214.43      233.58     39.96 o
  -8  -2  14      641.12      742.89     65.23 o
  -7  -2  14       82.97       63.77     26.86 o
  -6  -2  14      711.24      711.14     61.06 o
  -5  -2  14       36.31       26.06     24.54 o
  -4  -2  14     1729.08     1644.08     93.41 o
  -3  -2  14      198.56      226.64     37.44 o
  -2  -2  14     1678.47     1676.17     95.72 o
  -1  -2  14      599.01      579.56     54.11 o
   0  -2  14      228.12      263.55     40.88 o
   1  -2  14      291.75      326.46     44.65 o
   2  -2  14      182.05      232.59     40.55 o
   3  -2  14      538.96      501.50     52.19 o
  -8  -1  14      275.88      356.96     47.17 o
  -7  -1  14      163.58      156.71     34.99 o
  -6  -1  14     1009.15      953.98     67.28 o
  -5  -1  14      213.38      184.56     36.71 o
  -4  -1  14     1621.74     1641.97     92.61 o
  -3  -1  14      293.16      303.37     43.07 o
  -2  -1  14      244.35      267.92     40.09 o
  -1  -1  14      316.79      412.99     46.90 o
   0  -1  14      108.98      131.71     33.74 o
   1  -1  14      855.49     1073.26     73.16 o
   2  -1  14      201.54      234.25     40.29 o
   3  -1  14      556.96      544.83     54.38 o
  -8   0  14      401.99      512.22     53.45 o
  -7   0  14      330.15      331.49     43.93 o
  -6   0  14     1023.80     1176.25     76.08 o
  -5   0  14      640.80      631.89     56.43 o
  -4   0  14      458.46      446.93     49.15 o
  -3   0  14      390.93      322.49     43.86 o
  -2   0  14       62.64       63.51     27.25 o
  -1   0  14      829.92      837.16     62.38 o
   0   0  14       79.31       94.13     30.50 o
   1   0  14     1085.26     1052.28     70.85 o
   2   0  14       28.06       41.08     27.25 o
  -8   1  14      343.25      340.62     44.65 o
  -7   1  14      591.02      656.69     58.48 o
  -6   1  14      302.30      351.08     34.56 o
  -5   1  14      933.86      980.82     52.16 o
  -4   1  14       13.69       -5.47     15.39 o
  -3   1  14     1138.62     1028.87     69.86 o
  -2   1  14        0.36       12.97     24.21 o
  -1   1  14     1269.98     1263.38     79.25 o
   0   1  14       19.73       21.37     25.20 o
   1   1  14      682.54      551.45     54.44 o
   2   1  14       98.97       66.48     30.50 o
  -8   2  14      161.11      158.70     27.24 o
  -7   2  14     1044.21     1026.78     95.26 o
  -6   2  14        0.85      -13.14     14.87 o
  -5   2  14      780.26      824.60     50.19 o
  -4   2  14      193.08      247.71     30.80 o
  -3   2  14      925.72      745.07     61.12 o
  -2   2  14      103.23       86.20     29.37 o
  -1   2  14     1095.83     1100.05     73.36 o
   0   2  14      157.35      189.20     35.85 o
   1   2  14      278.10      375.08     47.10 o
   2   2  14      238.30      237.55     42.93 o
  -8   3  14        3.23        1.90     18.93 o
  -7   3  14      850.18      826.70     50.37 o
  -6   3  14      204.32      232.77     30.60 o
  -5   3  14      405.61      510.43     41.88 o
  -4   3  14      324.45      336.14     35.33 o
  -3   3  14     1146.48     1203.77     77.07 o
  -2   3  14      292.75      189.53     36.12 o
  -1   3  14      486.18      412.46     49.22 o
   0   3  14      296.88      315.41     46.51 o
   1   3  14       33.66       65.82     30.23 o
  -8   4  14      196.27      228.70     31.19 o
  -7   4  14      187.59      159.67     27.78 o
  -6   4  14      458.48      379.38     36.95 o
  -5   4  14      751.36      791.03     54.84 o
  -4   4  14      376.76      326.85     56.10 o
  -3   4  14      697.54      616.47     57.55 o
  -2   4  14      505.75      457.05     51.40 o
  -1   4  14      125.70      147.72     34.47 o
   0   4  14      353.08      193.10     39.29 o
   1   4  14        2.04       18.32     27.98 o
  -7   5  14      115.35      103.44     25.20 o
  -6   5  14      459.97      455.51     40.82 o
  -5   5  14      462.02      443.83     40.78 o
  -4   5  14      630.64      618.90     46.38 o
  -3   5  14       52.05       59.21     27.25 o
  -2   5  14      571.20      467.37     53.12 o
  -1   5  14        9.64      -13.69     20.77 o
   0   5  14      513.55      452.02     56.10 o
  -7   6  14      206.57      237.24     32.57 o
  -6   6  14      727.26      701.58     49.73 o
  -5   6  14       42.91       59.35     23.34 o
  -4   6  14      641.51      751.79     51.94 o
  -3   6  14       93.63       39.56     25.93 o
  -2   6  14      492.94      534.31     57.16 o
  -1   6  14       78.36       81.50     30.03 o
  -6   7  14      957.91      995.59     58.00 o
  -5   7  14       51.80       36.40     21.66 o
  -4   7  14      249.22      189.86     31.56 o
  -3   7  14      379.82      361.46     48.89 o
  -2   7  14      516.67      555.61     61.65 o
  -3  -7  15       30.04       39.23     29.70 o
  -2  -7  15      660.99      694.93     60.86 o
  -1  -7  15       25.48       55.17     28.38 o
  -4  -6  15      785.11      841.79     68.40 o
  -3  -6  15       36.53       15.55     26.66 o
  -2  -6  15      389.45      352.66     47.37 o
  -1  -6  15      150.54      107.23     33.21 o
   0  -6  15      626.56      773.32     64.10 o
  -5  -5  15       34.27       89.50     32.15 o
  -4  -5  15      337.06      377.53     50.80 o
  -3  -5  15      247.37      272.61     43.73 o
  -2  -5  15      409.75      389.57     49.15 o
  -1  -5  15      282.64      276.98     44.39 o
   0  -5  15      490.58      520.88     53.58 o
   1  -5  15      281.92      369.59     46.64 o
  -6  -4  15      468.65      504.94     55.17 o
  -5  -4  15      346.08      368.67     49.81 o
  -4  -4  15      168.90      166.24     36.98 o
  -3  -4  15      469.70      491.84     54.11 o
  -2  -4  15      540.67      533.72     56.10 o
  -1  -4  15      592.78      618.99     57.22 o
   0  -4  15      301.78      337.24     46.64 o
   1  -4  15      630.20      812.15     65.56 o
  -6  -3  15       83.07       89.83     28.64 o
  -5  -3  15      477.35      441.04     50.74 o
  -4  -3  15       62.50      131.31     34.80 o
  -3  -3  15      805.46      750.63     64.96 o
  -2  -3  15      153.56      123.84     34.60 o
  -1  -3  15      973.24      971.18     69.06 o
   0  -3  15        0.31      -12.77     25.14 o
   1  -3  15      424.14      430.45     49.68 o
  -7  -2  15      413.66      493.96     56.10 o
  -6  -2  15        4.32      -14.82     19.12 o
  -5  -2  15      659.59      724.76     64.50 o
  -4  -2  15        6.61       24.67     26.26 o
  -3  -2  15     1245.17     1319.54     84.41 o
  -2  -2  15       49.67       31.55     27.06 o
  -1  -2  15      478.90      514.86     53.58 o
   0  -2  15      147.10      145.93     35.59 o
   1  -2  15      276.25      291.53     43.99 o
  -7  -1  15      489.57      518.63     55.24 o
  -6  -1  15        8.91       22.16     24.67 o
  -5  -1  15     1208.66     1131.60     77.66 o
  -4  -1  15       14.48       37.51     26.20 o
  -3  -1  15      908.87      971.98     71.84 o
  -2  -1  15      164.29      140.90     35.46 o
  -1  -1  15      235.82      290.21     44.65 o
   0  -1  15      321.77      332.94     46.64 o
   1  -1  15      436.02      506.07     53.72 o
  -7   0  15      669.78      770.48     64.96 o
  -6   0  15       75.38       68.20     28.31 o
  -5   0  15      968.85     1085.16     73.96 o
  -4   0  15      184.34      200.04     38.37 o
  -3   0  15      369.90      349.35     47.03 o
  -2   0  15      282.11      309.59     45.18 o
  -1   0  15      229.31      240.00     42.47 o
   0   0  15      714.96      768.89     64.50 o
   1   0  15      261.80      332.08     47.43 o
  -7   1  15      664.18      793.30     66.35 o
  -6   1  15      308.08      336.58     45.91 o
  -5   1  15      317.96      427.67     51.47 o
  -4   1  15      431.02      460.16     50.94 o
  -3   1  15       13.20       11.18     24.54 o
  -2   1  15      939.15      796.94     65.23 o
  -1   1  15       64.88       87.98     31.75 o
   0   1  15      806.26      772.26     64.63 o
   1   1  15       22.47       37.51     28.78 o
  -7   2  15      265.19      290.94     43.66 o
  -6   2  15      540.08      575.87     44.65 o
  -5   2  15        2.80        8.14     17.13 o
  -4   2  15      748.53      653.65     59.34 o
  -3   2  15       12.70      -16.93     21.30 o
  -2   2  15      769.78      776.10     66.02 o
  -1   2  15        3.69       -0.86     21.70 o
   0   2  15      694.58      697.91     62.65 o
  -7   3  15        6.04       18.33     19.30 o
  -6   3  15      603.41      689.19     84.08 o
  -5   3  15      143.57      144.94     26.97 o
  -4   3  15      959.86     1020.13     72.11 o
  -3   3  15       19.40       37.51     26.20 o
  -2   3  15      705.63      658.74     61.32 o
  -1   3  15      114.17      101.08     34.40 o
   0   3  15      272.23      321.70     48.82 o
  -6   4  15      397.48      513.92     43.69 o
  -5   4  15       44.10       48.18     22.36 o
  -4   4  15      884.87      950.41     70.19 o
  -3   4  15      126.16      100.55     31.09 o
  -2   4  15      399.32      427.41     50.74 o
  -1   4  15      209.02      154.73     38.17 o
  -5   5  15      231.33      193.89     30.76 o
  -4   5  15      447.27      409.81     51.80 o
  -3   5  15      290.83      277.44     44.98 o
  -2   5  15       59.43       51.00     28.05 o
  -4  -4  16      146.76      113.78     35.59 o
  -3  -4  16      326.86      383.48     52.52 o
  -2  -4  16      250.00      255.74     43.73 o
  -1  -4  16      604.03      577.58     59.47 o
  -4  -3  16      300.19      323.15     48.09 o
  -3  -3  16      397.33      350.01     48.82 o
  -2  -3  16      390.88      346.31     48.29 o
  -1  -3  16      229.83      275.99     45.51 o
  -5  -2  16      111.09      144.94     35.72 o
  -4  -2  16      479.00      523.60     57.02 o
  -3  -2  16      126.65      120.00     35.79 o
  -2  -2  16      463.04      494.29     55.90 o
  -1  -2  16        0.57      -35.99     24.28 o
  -5  -1  16       49.88       58.15     29.24 o
  -4  -1  16      804.24      811.89     69.33 o
  -3  -1  16        0.17        1.92     26.92 o
  -2  -1  16      415.59      514.80     56.10 o
  -1  -1  16       13.75       24.15     27.72 o
  -5   0  16        7.61       16.54     25.73 o
  -4   0  16      611.76      654.31     61.65 o
  -3   0  16       51.30       74.16     31.09 o
  -2   0  16      302.91      350.01     47.56 o
  -1   0  16      260.20      324.81     48.03 o
  -5   1  16       30.35       31.09     23.22 o
  -4   1  16       78.01       62.98     28.38 o
  -3   1  16      445.90      475.24     54.84 o
  -2   1  16      154.66      224.19     42.14 o
  -5   2  16      366.67      422.85     51.53 o
  -4   2  16       14.30      -10.58     21.50 o
  -3   2  16      462.35      554.75     59.01 o
  -2   2  16      157.10      216.85     42.07 o
 
